# Supplementary material for: Divergence of Liver Lipidomes in Tibetan and Yorkshire Pigs Living at Different Altitudes
Source: Molecules. 2023 Mar 27;28(7):2991. doi: 10.3390/molecules28072991 (PMC10095695; doi:10.3390/molecules28072991)
Supplement: Supplementary file 1 [file molecules-28-02991-s001.zip]

Archive with 3 entries (3 files):
- molecules-2295973-supplementary.pdf
- Table S1.xlsx
- Table S2.xlsx
