# Supplementary material for: Divergence of Liver Lipidomes in Tibetan and Yorkshire Pigs Living at Different Altitudes
Source: Molecules. 2023 Mar 27;28(7):2991. doi: 10.3390/molecules28072991 (PMC10095695; doi:10.3390/molecules28072991)
Supplement: Supplementary file 1 [file molecules-28-02991-s001.zip › Table S1.xlsx]

## Sheet: Sheet1
Table S1: The internal standards used in this study
Number	Compounds	CAS	Brands	Item number	Concentration (µM)
1	LPE(14:0)	123060-40-2	Avanti	856735P	0.2
2	LPC(16:0)-d31	327178-91-6	Avanti	860397P	0.2
3	Cer(d18:1/4:0)	74713-58-9	Avanti	860504P	0.2
4	PE(12:0/12:0)	59752-57-7	Avanti	850702P	0.2
5	PG(12:0/12:0)	322647-27-8	Avanti	840435P	0.5
6	PC(13:0/13:0)	71242-28-9	Avanti	850340P	0.5
7	DG(12:0/12:0/0:0)	60562-15-4	Avanti	800812P	0.5
8	PG(16:0-d31/18:1)	327178-87-0	Avanti	860384P	0.2
9	PS(16:0-d31/18:1)	327178-96-1	Avanti	860403P	0.2
10	PE(16:0-d31/18:1)	326495-44-7	Avanti	860374P	0.2
11	TG(12:0/12:0/12:0)	538-24-9	Sigma-Aldrich	T4891	0.2
12	TG(17:0/17:0/17:0)	2438-40-6	Sigma-Aldrich	T2151	0.2
13	CE(17:0)	24365-37-5	Rhawn	R090798-1g	1
14	FFA(16:0)-d31	39756-30-4	sigma	68277-25MG	0.2
