# Supplementary material for: Divergence of Liver Lipidomes in Tibetan and Yorkshire Pigs Living at Different Altitudes
Source: Molecules. 2023 Mar 27;28(7):2991. doi: 10.3390/molecules28072991 (PMC10095695; doi:10.3390/molecules28072991)
Supplement: Supplementary file 1 [file molecules-28-02991-s001.zip › Table S2.xlsx]

## Sheet: Sheet1
Table S2: Lipid identification information for all samples.
Index	Compounds	Class I	Class II	Molecular Weight (Da)	Ionization model	Formula	SNT1	SNT2	SNT3	SNT4	SNT5	SNY1	SNY2	SNY3	SNY4	SNY5	LZT1	LZT2	LZT3	LZT4	LZT5	LZY1	LZY2	LZY3	LZY4	LZY5	cpd_ID	HMDB	Pubchem CID	lipidmaps ID	CAS	ChEBI	Metlin	kegg_map
LIPID-N-0001	taurolithocholic acid-3-sulSTte	ST	BA	563.259	[M-H]-	C26H45NO8S2	29248	23694	22490	25703	24521	13091	20096	11281	14620	12674	23332	46916	32751	34717	30981	26639	27017	24731	23962	28331	C03642	HMDB0002580	440071	-	15324-65-9	17864	6716	ko04976
LIPID-N-0005	Chenodeoxycholic acid	ST	BA	392.293	[M-H]-	C24H40O4	31480	22327	20788	24785	19501	18637	16523	22616	13271	15405	11998	15804	15458	21647	20296	16693	22454	23264	23995	30726	C02528	HMDB0000518	10133	LMST04010032	474-25-9	16755	207	ko00120,ko01100,ko04976
LIPID-N-0006	Ursodeoxycholic acid	ST	BA	392.293	[M-H]-	C24H40O4	92344	95242	118600	114930	109730	29403	19962	22383	28643	17007	93785	94510	69625	86660	109950	22325	23016	24417	20973	33605	C07880	HMDB0000946	31401	LMST04010033	128-13-2	9907	5893	--
LIPID-N-0010	Ursocholic acid	ST	BA	408.288	[M-H]-	C24H40O5	126740	124140	136510	138210	127590	12063	15019	10984	17247	5165.5	152130	119380	124010	149190	131660	17095	24272	22275	20147	19067	C17644	HMDB0000917	122340	-	2955-27-3	81240	5871	--
LIPID-N-0011	Glycolithocholic acid	ST	BA	433.319	[M-H]-	C26H43NO4	8804.9	8358.5	9874.6	9770.1	11014	14325	18609	16679	15633	15306	3054.9	1411.2	2052.6	2673.8	1546.6	9077.9	6270	11088	5526	8204.2	C15557	HMDB0000698	115245	-	474-74-8	37998	5666	--
LIPID-N-0012	Glycochenodeoxycholic acid	ST	BA	449.314	[M-H]-	C26H43NO5	412750	390620	422450	434970	424200	230280	230250	211890	221860	231180	279270	211610	263020	304970	326230	500230	552490	471790	479420	537950	C05466	HMDB0000637	22833540	-	640-79-9	-	5610	ko00120,ko04976,ko04979
LIPID-N-0013	Glycoursodeoxycholic acid	ST	BA	449.314	[M-H]-	C24H38O3	327040	293210	357120	320170	338370	181080	179440	183000	178220	184850	213740	160190	222390	250370	244490	424830	448520	362740	385370	414500	-	HMDB0000708	12310288	-	64480-66-6	89929	5676	--
LIPID-N-0015	Glycocholic acid	ST	BA	465.309	[M-H]-	C26H43NO6	641680	786000	782340	780150	759600	218670	235780	206990	232400	225060	631580	414350	534030	715120	735520	753500	733790	594670	644730	626980	C01921	HMDB0000138	23617285	LMST05030001	475-31-0	17687	-	ko00120,ko01100,ko04976,ko04979
LIPID-N-0016	Taurochenodeoxycholic acid	ST	BA	499.297	[M-H]-	C26H45NO6S	1559100	1738500	1792100	1572100	1554100	1877800	1581700	1814800	1912900	1972900	2054600	1505800	2036900	2426100	2120400	3898900	3711800	3179900	3456500	3429700	C05465	HMDB0000951	387316	LMST05040005	516-35-8	16525	5897	ko00120,ko04976,ko04979
LIPID-N-0017	Taurocholic acid	ST	BA	515.292	[M-H]-	C26H45NO7S	42159	46076	44284	34889	44850	52886	45676	37225	36996	67979	61137	39659	55803	74984	58460	54990	47281	44655	50712	53957	C05122	HMDB0000036	6675	-	81-24-3	28865	5104	ko00120,ko00430,ko01100,ko04976,ko04979
LIPID-N-0018	13-oxoODE	FA	Eicosanoid	294.219	[M-H]-	C18H30O3	18753	10599	13967	9333.1	10152	6459.9	4970.5	3060.1	3768.8	5452.9	9271.8	16539	11106	11239	12976	1292.2	2523.1	1467.8	1425.9	2082.6	C14765	HMDB0004668	6446027	-	-	68947	-	ko00591
LIPID-N-0022	12,13-EpOME	FA	Eicosanoid	296.235	[M-H]-	C18H32O3	59253	37466	43058	42009	36406	38100	36853	40473	29387	41858	101910	108560	79842	100890	104050	40943	57936	49375	51845	62351	C14826	HMDB0004702	5356421	-	-	38299	-	ko00591,ko01100
LIPID-N-0023	9,10-EpOME	FA	Eicosanoid	296.235	[M-H]-	C18H32O3	52911	30446	41321	38730	33309	32430	34540	33795	35594	31955	68030	77103	56820	73188	78392	31492	50297	37487	42667	51625	C14826	HMDB0004702	5356421	-	-	38299	-	ko00591,ko01100
LIPID-N-0026	9,10-DiHOME	FA	Eicosanoid	314.246	[M-H]-	C18H34O4	48291	37897	43554	52511	41837	18676	24787	18578	19766	18288	34187	40949	26782	37079	32784	12911	26408	18041	16297	30569	C14828	HMDB0004704	9966640	LMFA01030001	-	-	-	ko00591
LIPID-N-0028	(±)HEPE	FA	Eicosanoid	318.219	[M-H]-	C20H30O3	556.11	1449.1	1114.2	446.18	1337.8	3339.7	4354.5	3686.8	4123.9	5330.9	2785.6	4348.6	5448.1	4138.6	5874.5	1557.6	2223.1	223.6	1007.5	1677.4	C14732	HMDB0010217	5283159	-	-	52449	-	ko00590
LIPID-N-0034	(±)HETE	FA	Eicosanoid	320.235	[M-H]-	C20H32O3	49346	44712	24043	37770	23343	70899	74428	84561	84780	87890	191130	198290	163830	174310	187860	39018	48474	40333	46362	66970	C14768	-	-	-	-	-	-	ko00590,ko01100,ko04270,ko04726,ko04750,ko04913
LIPID-N-0039	(±)ETE	FA	Eicosanoid	320.235	[M-H]-	C20H32O3	13707	8704.6	11742	12225	8870	5869.2	8611.4	6130.4	5329.3	7568.3	15464	15116	12290	17031	15623	4215.5	6396.3	6634.5	4591.6	7383.3	C14768	-	-	-	-	-	-	ko00590,ko01100,ko04270,ko04726,ko04750,ko04913
LIPID-N-0041	11(S)TE	FA	Eicosanoid	320.235	[M-H]-	C20H32O3	15335	11946	12584	7813.2	8431.6	11661	11096	14708	13139	11196	20025	23486	17879	30108	28548	12286	14664	10714	10658	13209	C14768	-	-	-	-	-	-	ko00590,ko01100,ko04270,ko04726,ko04750,ko04913
LIPID-N-0048	5,6-DiHETrE	FA	Eicosanoid	338.246	[M-H]-	C20H34O4	1682.2	1686.9	1130.2	3347.9	1356.5	1355.4	2255.8	1297.3	1127.7	675.38	3124	3937.7	4500.2	5098.2	1128.4	1689.3	2798.1	1805.6	2813.8	2832	C14772	HMDB0002343	5283142	-	-	63974	-	ko00590,ko01100,ko04726
LIPID-N-0050	14(S)HA	FA	Eicosanoid	344.235	[M-H]-	C22H32O3	1302.9	9	9	774.52	9	2021	1822.1	2881.5	1509.8	3562.2	1917.1	2442.5	3378.9	4190.2	1485.6	966.51	866.78	1398.1	795.95	1039.2	-	HMDB0010203	10469728	-	-	72641	-	--
LIPID-N-0056	PGE2	FA	Eicosanoid	352.225	[M-H]-	C20H32O5	11669	6120.8	6050	5122.7	7392.7	2115.4	3273.5	4351.7	3094.2	3070.7	4706.2	8322.8	6789	7141.6	6239.4	4164.1	6073.4	3144.5	3695.5	4835.1	C06314	HMDB0004385	5280914	-	-	6498	7058	ko00590,ko04080,ko05145
LIPID-N-0062	TxB3	FA	Eicosanoid	368.22	[M-H]-	C20H32O6	16436	23819	20006	29918	17967	797.67	1613	1344.8	1166.6	936.99	18956	16317	14067	20300	19833	33541	31033	20573	26816	17858	-	HMDB0010203	10469728	-	-	72641	-	--
LIPID-N-0067	FFA(10:0)	FA	FFA	172.146	[M-H]-	C10H20O2	2924700	3309000	3361500	3169800	3483700	1826700	2318300	2011000	1948400	1716600	2784700	2447800	1992600	2906900	2881300	2933000	3313400	2932400	2692800	2842600	-	-	-	-	-	-	-	--
LIPID-N-0069	FFA(12:0)	FA	FFA	200.178	[M-H]-	C12H24O2	35915	65611	47705	43448	61482	48175	64946	66431	55902	69652	45246	75446	22926	39506	24257	52759	45309	33077	47340	25227	C02679	HMDB0000638	-	LMFA01010012	-	30805	5611	ko00061,ko01100
LIPID-N-0071	FFA(14:0)	FA	FFA	228.209	[M-H]-	C14H28O2	343050	285550	299530	318730	228460	642610	455900	672940	644010	587430	328930	375360	345520	360490	331210	266690	403040	367810	278480	443200	C06424	HMDB0000806	-	LMFA01010014	-	28875	196	ko00061,ko01100
LIPID-N-0072	FFA(15:0)	FA	FFA	242.225	[M-H]-	C15H30O2	402570	316530	379300	340110	273020	193050	140720	168680	180270	216400	158490	229720	200280	192030	158570	180050	193590	191140	157880	183960	C16537	HMDB0000826	-	LMFA01010015	-	42504	5789	--
LIPID-N-0073	FFA(16:0)	FA	FFA	256.24	[M-H]-	C16H32O2	2841500	2078400	2316600	2184500	1732400	4046100	3499300	3978200	3883300	4585300	3032800	2667500	2590500	3169600	2515100	1977600	2314700	2828200	2325900	3386300	C00249	HMDB0000220	-	LMFA01010001	-	15756	187	ko00061,ko00062,ko00071,ko01040,ko01100,ko01212
LIPID-N-0074	FFA(17:0)	FA	FFA	270.256	[M-H]-	C17H34O2	797330	769200	890390	837980	719350	409480	398640	467630	421640	527480	442620	351510	336240	389510	378620	451450	624420	416720	436070	568980	-	HMDB0002259	-	LMFA01010017	-	32365	6578	--
LIPID-N-0075	FFA(18:0)	FA	FFA	284.272	[M-H]-	C18H36O2	5690300	4092300	5783300	4561300	4524400	8880200	10869000	7936000	7427700	7450600	6069900	6033700	6096200	5502300	6795900	4853200	4573300	6406500	4585000	6678700	C01530	HMDB0000827	-	LMFA01010018	-	28842	189	ko00061,ko01040,ko04745
LIPID-N-0078	FFA(22:0)	FA	FFA	340.334	[M-H]-	C22H44O2	381470	259230	394300	363200	453610	700930	593610	625550	602560	629900	422160	547790	404860	500660	461290	609760	583000	501130	568090	610280	C08281	HMDB0000944	-	LMFA01010022	-	28941	260	ko01040
LIPID-N-0079	FFA(24:0)	FA	FFA	368.365	[M-H]-	C24H48O2	170070	148370	222350	187730	155360	118360	126010	188490	177370	235020	155020	170500	224310	171670	150090	194530	158250	137810	103090	166770	C08320	HMDB0002003	-	LMFA01010024	-	28866	6427	ko01040
LIPID-N-0082	FFA(16:1)	FA	FFA	254.225	[M-H]-	C16H30O2	104750	81441	78933	104670	62758	278230	236210	244260	217680	278200	130660	136570	131930	148510	102320	91924	131020	131730	105870	150910	C08362	HMDB0003229	-	LMFA01030054	-	28716	188	ko00061
LIPID-N-0083	FFA(17:1)	FA	FFA	268.24	[M-H]-	C17H32O2	191360	163490	185730	168150	183890	312870	322830	326290	333830	307250	111050	112810	109120	128580	109140	188130	201220	164240	146660	234450	C12100	HMDB0030997	-	LMFA01030059	-	-	-	--
LIPID-N-0084	FFA(18:1)	FA	FFA	282.256	[M-H]-	C18H34O2	2820400	2264300	2388200	2701600	1987300	9544100	9322600	10584000	9438100	10279000	3699100	4228500	3467500	4008900	3879700	3590300	5118500	4798700	4119500	5792400	C00712	HMDB0000207	-	LMFA01030061	-	16196	190	ko00061,ko01040,ko04212
LIPID-N-0085	FFA(19:1)	FA	FFA	296.272	[M-H]-	C19H36O2	112210	84714	84498	114270	93883	154900	128690	124000	135050	140180	41797	50651	59758	70450	67574	84628	106810	87555	78832	99884	-	-	-	-	-	-	-	--
LIPID-N-0086	FFA(20:1)	FA	FFA	310.287	[M-H]-	C20H38O2	366780	198350	231840	192230	163430	355710	589980	325740	357750	316360	278350	313660	238570	226100	281850	185310	204800	340620	187620	346200	C16526	HMDB0002231	-	LMFA01030082	-	32425	6563	ko01040
LIPID-N-0087	FFA(22:1)	FA	FFA	338.318	[M-H]-	C22H42O2	242710	132330	229090	207460	158280	169720	236400	245760	234690	171910	149260	183290	173000	140080	210300	185110	181330	196460	153440	157740	C08316	HMDB0002068	-	LMFA01030088	-	28792	6470	ko01040
LIPID-N-0088	FFA(24:1)	FA	FFA	366.35	[M-H]-	C24H46O2	90535	65446	62553	90532	45131	94082	111830	123890	97537	71847	53385	72296	95212	82414	140930	77517	59154	68641	50517	75402	C05950	HMDB0006059	-	LMFA01030092	-	27562	-	ko00590
LIPID-N-0090	FFA(18:2)	FA	FFA	280.24	[M-H]-	C18H32O2	5171900	3790700	4264000	4271600	3313900	5847800	5576500	6114000	5077800	5972000	4365500	5124500	4160300	4884000	4526300	2153500	2946200	2503200	2106000	3013300	C20388	HMDB0012535	-	LMFA01030110	-	63977	-	--
LIPID-N-0091	FFA(20:2)	FA	FFA	308.272	[M-H]-	C20H36O2	287900	269260	296200	320020	219710	252910	226060	262350	258170	246030	265740	310960	233110	257550	257100	69660	107290	96754	75829	137990	C16525	HMDB0005060	-	LMFA01030130	-	73731	-	ko01040
LIPID-N-0092	FFA(22:2)	FA	FFA	336.303	[M-H]-	C22H40O2	107030	51258	66757	47657	49371	59966	204840	56660	57913	56769	81103	98508	50509	51224	92982	35812	51511	99552	40312	105130	C14813	HMDB0004693	-	LMFA01030131	-	-	-	ko00590,ko01100
LIPID-N-0093	FFA(24:2)	FA	FFA	364.334	[M-H]-	C24H44O2	86501	54792	133990	74782	43511	84680	63016	85426	86497	87731	68157	73888	62560	78444	100970	85026	62840	67436	43444	83634	-	-	-	-	-	-	-	--
LIPID-N-0094	FFA(18:3)	FA	FFA	278.225	[M-H]-	C18H30O2	62240	51804	58117	65770	42534	46488	40775	41507	43255	51329	57131	60382	51139	59270	51927	13686	15876	16989	17304	23803	C08364	HMDB0030963	-	LMFA01030140	-	38383	-	--
LIPID-N-0095	FFA(20:3)	FA	FFA	306.256	[M-H]-	C20H34O2	315070	237590	274210	280470	209560	273350	270420	261020	242300	260380	200920	250390	184650	222820	224040	124080	165900	142610	132160	179460	C03242	HMDB0002925	-	LMFA01030157	-	53486	259	ko00591,ko01040,ko01100
LIPID-N-0096	FFA(22:3)	FA	FFA	334.287	[M-H]-	C22H38O2	86082	72031	75742	85981	63935	55887	65252	58137	67473	65891	66979	56438	62321	63889	48826	26537	51322	44556	29558	34800	-	HMDB0002823	-	LMFA01030161	-	77807	195	--
LIPID-N-0097	FFA(18:4)	FA	FFA	276.209	[M-H]-	C18H28O2	9	9	9	9	9	825900	790890	920590	724240	801340	9	9	9	9	9	9	360850	432310	294760	510200	-	HMDB0034382	-	LMFA01030167	-	-	-	--
LIPID-N-0098	FFA(20:4)	FA	FFA	304.24	[M-H]-	C20H32O2	3481300	2605700	3140300	3249000	2368600	5298200	5273000	5221800	4573200	5320100	3058000	3478300	2747100	3521900	3543900	1919400	2637500	2250300	1843700	2704600	C00219	HMDB0001043	-	LMFA01030173	-	15843	193	ko00590,ko00591,ko01040,ko01100,ko04216,ko04217,ko04270,ko04611,ko04664,ko04666,ko04723,ko04726,ko04730,ko04745,ko04750,ko04912,ko04913,ko04921,ko04923,ko04925,ko05140,ko05146
LIPID-N-0099	FFA(22:4)	FA	FFA	332.272	[M-H]-	C22H36O2	1359700	1004600	1217100	1241900	919590	1166100	1186100	1176500	1246400	1202000	1093900	1253900	925100	1171400	1009100	704980	952790	833190	721200	1028200	C19621	HMDB0034295	-	LMFA01030177	-	-	-	--
LIPID-N-0100	FFA(24:4)	FA	FFA	360.303	[M-H]-	C24H40O2	175150	136500	148590	140320	126410	106850	99734	101490	98728	108230	107760	147430	97778	107510	87272	58814	93204	81392	65025	91232	-	-	-	-	-	-	-	--
LIPID-N-0101	FFA(20:5)	FA	FFA	302.225	[M-H]-	C20H30O2	1185000	901450	1137100	1103400	932200	2351700	2403600	2368100	2152800	2375500	937520	935420	820130	1004600	1004100	674830	927550	795190	713280	899420	C06428	HMDB0001999	-	LMFA01030180	-	28364	6423	ko01040
LIPID-N-0102	FFA(22:5)	FA	FFA	330.256	[M-H]-	C22H34O2	699720	571210	680370	698970	469300	723500	701360	690940	660710	752590	620260	687280	576870	671550	656870	263740	364280	327070	250770	400690	C14833	HMDB0004708	-	LMFA01030182	-	34506	-	ko00591
LIPID-N-0103	FFA(24:5)	FA	FFA	358.287	[M-H]-	C24H38O2	218880	144280	143770	164710	117190	109630	105530	105910	121530	116440	82747	75754	79688	71995	56200	86620	114740	92586	86847	105170	-	-	-	-	-	-	-	--
LIPID-N-0104	FFA(22:6)	FA	FFA	328.24	[M-H]-	C22H32O2	52835	39913	44409	43434	36962	103940	107620	117940	92627	108120	50384	57721	49001	60311	51122	27597	33565	28265	29225	29915	C06429	HMDB0002183	-	LMFA01030185	-	28125	3457	ko01040
LIPID-N-0105	FFA(24:6)	FA	FFA	356.272	[M-H]-	C24H36O2	252350	203520	231230	210800	222130	267060	309400	247720	224530	234320	201350	260450	186820	223460	188160	167290	193010	155910	148470	175240	-	-	-	-	-	-	-	--
LIPID-N-0166	LPG(16:0)	GP	LPG	484.28	[M-H]-	C22H45O9P	4079.9	3276.3	4315.3	4899.8	5202.2	16628	18255	18029	15341	18979	12677	8577.2	12132	13895	7748.3	9794.6	10039	8246.1	7067.9	8293	-	-	-	LMGP04050008	-	-	-	--
LIPID-N-0167	LPG(18:0)	GP	LPG	512.311	[M-H]-	C24H49O9P	34309	25432	25154	29244	30990	29503	34702	32178	29370	40888	22841	20919	23696	22822	20996	19524	21526	21023	23841	17439	-	-	-	LMGP04050009	-	-	-	--
LIPID-N-0169	LPG(16:1)	GP	LPG	482.264	[M-H]-	C22H43O9P	3816.7	2820.9	4386.9	1997.6	2287.7	15675	12003	11708	13508	12935	5570	6383	7125	8883.3	7753.7	6954.7	8288.9	6920.2	6267.7	6270.2	-	-	-	LMGP04050013	-	-	-	--
LIPID-N-0170	LPG(18:1)	GP	LPG	510.296	[M-H]-	C24H47O9P	177920	162580	171350	185090	181590	836270	932490	857560	771250	942320	492610	402170	449430	512720	457830	393700	438090	396970	370980	398450	-	-	-	LMGP04050006	-	-	-	--
LIPID-N-0171	LPG(18:2)	GP	LPG	508.28	[M-H]-	C24H45O9P	200370	156540	165660	191650	161540	201110	206690	206620	177390	229270	328160	255640	256800	314030	289330	129570	114970	109230	109340	117500	-	-	-	LMGP04050014	-	-	-	--
LIPID-N-0172	LPG(20:4)	GP	LPG	532.28	[M-H]-	C26H45O9P	98626	95308	112050	103180	100680	85297	92043	90123	76081	98788	128220	107160	108790	139980	139440	63822	64005	62768	65408	61435	-	-	-	LMGP04050010	-	-	-	--
LIPID-N-0173	LPG(22:5)	GP	LPG	558.296	[M-H]-	C28H47O9P	9047.3	8841	8154.3	7760.6	10420	3088	5217.8	3218.1	2740.3	3643	3013.9	6834.3	3880.2	5018.6	5138.8	4665.3	5864.4	4259.6	3632.2	5009.6	-	-	-	-	-	-	-	--
LIPID-N-0175	LPI(16:0)	GP	LPI	572.296	[M-H]-	C25H49O12P	44125	45821	37466	45323	63545	17207	23320	20223	17489	34457	35810	19744	32648	32320	23054	39905	33826	34057	44952	20011	-	-	-	LMGP06050002	-	-	-	--
LIPID-N-0176	LPI(18:0)	GP	LPI	600.327	[M-H]-	C27H53O12P	978970	817870	771050	788730	1149200	933050	1006800	988660	950260	1563400	1007800	555770	983670	974040	661910	996270	970840	837550	1094400	527740	-	HMDB0061696	-	LMGP06050004	327620-46-2	-	-	--
LIPID-N-0178	LPI(18:1)	GP	LPI	598.312	[M-H]-	C27H51O12P	15731	11915	9357	10898	17020	16160	16216	15436	18949	32574	11076	5823.7	8327	8452.4	4739.1	13525	8840.3	9633.2	13633	5769.3	-	-	-	LMGP06050005	-	-	-	--
LIPID-N-0179	LPI(18:2)	GP	LPI	596.296	[M-H]-	C27H49O12P	9980.6	11481	8154.1	13217	20680	4081.7	4854.1	4887.2	4821.7	10545	6018.6	4443.7	9513.4	8001.3	5164.9	6868	3961.1	5470.4	7287.3	2549.3	-	-	-	LMGP06050010	-	-	-	--
LIPID-N-0180	LPI(20:3)	GP	LPI	622.312	[M-H]-	C29H51O12P	8714.2	5535.2	6252.3	7403.2	12796	2981.6	3470.4	3263.8	2945.8	7451.7	4146.5	1715	5281.5	4539.2	2452.1	4481.5	5608	5368.5	5854.6	4154	-	-	-	LMGP06050021	-	-	-	--
LIPID-N-0181	LPI(20:4)	GP	LPI	620.296	[M-H]-	C29H49O12P	54091	46404	35416	37749	78516	30061	31270	33127	38981	45590	34511	21368	41089	28673	21291	41305	29698	33986	38281	20952	-	-	-	LMGP06050006	-	-	-	--
LIPID-N-0182	LPI(22:4)	GP	LPI	648.327	[M-H]-	C31H53O12P	4897.9	3298.2	2202.7	4368.7	4806.8	550.87	795.56	9	1097.7	2463.3	2705.8	1107.2	1037.5	2152.4	1283.8	2517.8	2516.7	1719.5	3060.6	925.44	-	-	-	LMGP06050013	-	-	-	--
LIPID-N-0187	LPS(18:0)	GP	LPS	525.307	[M-H]-	C24H48NO9P	123110	108160	97696	102220	119700	52239	58293	61527	63841	86752	126420	86834	142510	122340	83109	56693	54032	48414	64798	34149	-	HMDB0240606	42607474	LMGP03050006	119786-67-3	-	-	--
LIPID-N-0192	LPS(18:1)	GP	LPS	523.291	[M-H]-	C24H46NO9P	7896.3	6071.6	7004.5	4489.5	9201.7	5865.3	9379.2	8954.7	9748.1	12080	9127.4	4969.3	11807	9734.2	6177.7	6452.4	4665.5	5040.1	7825.1	3428.2	-	HMDB0240603	9547099	LMGP03050001	89319-60-8	-	-	--
LIPID-N-0196	LPS(18:2)	GP	LPS	521.275	[M-H]-	C24H44NO9P	4796.9	4864	4383	4511	4089.1	4305.5	3022.8	2649.8	2958.4	5517.9	6071.4	4145.7	8222.9	4707.1	3623.7	2050.4	1183.7	1930	2145.4	2051.9	-	-	-	LMGP03050011	-	-	-	--
LIPID-N-0197	LPS(20:3)	GP	LPS	547.291	[M-H]-	C26H46NO9P	2753.1	3051.1	3764	2770.2	4492.7	2097.7	1811.9	2017	2315.5	1652.2	3168.8	1722.2	2377	2547.7	1553.5	3173.1	3467.6	1456.5	2227.3	1059.7	-	-	-	LMGP03050022	-	-	-	--
LIPID-N-0198	LPS(20:4)	GP	LPS	545.275	[M-H]-	C26H44NO9P	98400	80925	77189	82867	120380	60271	64833	73790	70201	113150	78622	54299	90639	81644	58467	69214	58910	54405	71144	32778	-	-	-	LMGP03050007	-	-	-	--
LIPID-N-0200	LPS(22:5)	GP	LPS	571.291	[M-H]-	C28H46NO9P	15965	11005	12946	13069	15049	6174.8	4691.7	5617	4598.4	9531.7	7301.2	6342	12779	12451	7144.2	5097.7	2608.5	4310.9	5552.2	2723.8	-	-	-	-	-	-	-	--
LIPID-N-0201	LPS(22:6)	GP	LPS	569.275	[M-H]-	C28H44NO9P	16773	11917	9740	15067	22929	11569	9500.4	14577	13633	25598	10428	8227.4	14918	17821	8251	4967.6	4844.9	5263.4	5374.2	4418.8	-	-	-	LMGP03050013	-	-	-	--
LIPID-N-0203	PC(16:0_14:0)	GP	PC	705.531	[M+COOH]-	C38H76NO8P	86231	79610	84635	77487	60682	57181	83536	95103	54851	68316	58800	69663	52461	70746	82127	119500	85451	116060	100010	93331	C00157	HMDB0007965	24778679	LMGP01010560	-	75304	-	ko00564,ko00590,ko00591,ko00592,ko01100,ko04723,ko05231
LIPID-N-0204	PC(18:0_12:0)	GP	PC	705.531	[M+COOH]-	C38H76NO8P	25243	15877	16071	21064	16077	36885	35957	33576	37924	33898	29768	20038	15396	33918	25467	31171	43787	28157	27758	49274	C00157	-	-	LMGP01010736	-	-	-	ko00564,ko00590,ko00591,ko00592,ko01100,ko04723,ko05231
LIPID-N-0206	PC(16:0_16:0)	GP	PC	733.562	[M+COOH]-	C40H80NO8P	2017100	1595800	2203100	2273500	2179000	2689600	3298800	2990500	2840000	2593600	2362100	2207500	2233400	2897200	2463200	2500000	2983800	2505500	2435500	3052200	C00157	HMDB0000564	452110	LMGP01010564	-	72999	5548	ko00564,ko00590,ko00591,ko00592,ko01100,ko04723,ko05231
LIPID-N-0217	PC(14:0_18:1)	GP	PC	731.547	[M+COOH]-	C40H78NO8P	389880	302210	304530	350830	317340	276490	349480	326490	367490	266780	411610	447120	459020	351530	432020	385330	366960	358180	311800	283740	C00157	HMDB0007872	24778618	LMGP01010490	-	73793	-	ko00564,ko00590,ko00591,ko00592,ko01100,ko04723,ko05231
LIPID-N-0228	PC(16:1_16:1)	GP	PC	729.531	[M+COOH]-	C40H76NO8P	32986	28859	33506	39206	42339	65690	63905	79206	60848	58438	18961	28517	25320	40034	33262	113990	78695	94009	80204	67397	C00157	HMDB0008002	24778764	LMGP01010682	-	83717	-	ko00564,ko00590,ko00591,ko00592,ko01100,ko04723,ko05231
LIPID-N-0231	PC(16:1_18:1)	GP	PC	757.562	[M+COOH]-	C42H80NO8P	417890	276360	387700	346790	399410	578120	591290	673240	651600	480290	310200	494420	313790	340240	485230	757490	864120	689070	616100	776520	C00157	HMDB0008004	24778766	LMGP01010678	-	84810	-	ko00564,ko00590,ko00591,ko00592,ko01100,ko04723,ko05231
LIPID-N-0234	PC(17:0_18:2)	GP	PC	771.578	[M+COOH]-	C43H82NO8P	878980	742350	999810	1022000	880890	106080	194730	168340	202470	215840	377960	309310	252010	423490	561070	575880	735000	677590	654630	632010	C00157	-	-	LMGP01011505	-	-	-	ko00564,ko00590,ko00591,ko00592,ko01100,ko04723,ko05231
LIPID-N-0235	PC(18:1_18:1)	GP	PC	785.593	[M+COOH]-	C44H84NO8P	1064200	803490	1179000	1056700	905030	2858900	4029600	3520600	3800400	2775400	1223100	1016200	1015700	1144400	1139000	1720900	2297200	1629100	1749100	2302900	C00157	HMDB0000593	10350317	LMGP01010836	68737-67-7	74669	-	ko00564,ko00590,ko00591,ko00592,ko01100,ko04723,ko05231
LIPID-N-0239	PC(18:1_20:1)	GP	PC	813.625	[M+COOH]-	C46H88NO8P	10690	12576	13531	9098.9	12565	16907	21065	19418	16911	14928	10579	12755	14959	15253	15883	11570	19940	20947	19769	17120	C00157	HMDB0008077	53478733	LMGP01010843	-	-	-	ko00564,ko00590,ko00591,ko00592,ko01100,ko04723,ko05231
LIPID-N-0240	PC(18:2_20:0)	GP	PC	813.625	[M+COOH]-	C46H88NO8P	23536	19959	27227	30102	22001	5954.3	5905.3	5265.3	5866.3	3064.4	11544	8542.3	13006	11142	10888	9627.9	12812	12641	9127.1	10819	C00157	HMDB0008143	52922739	LMGP01011630	-	-	-	ko00564,ko00590,ko00591,ko00592,ko01100,ko04723,ko05231
LIPID-N-0245	PC(14:1_18:2)	GP	PC	727.515	[M+COOH]-	C40H74NO8P	189650	182520	247020	198420	189540	697360	716570	765920	668840	786580	410910	280450	402140	503070	460680	362350	367530	336280	313890	312010	C00157	HMDB0007907	-	LMGP01011391	-	88906	-	ko00564,ko00590,ko00591,ko00592,ko01100,ko04723,ko05231
LIPID-N-0250	PC(16:1_18:2)	GP	PC	755.547	[M+COOH]-	C42H78NO8P	748420	796470	849440	886090	758060	452370	351030	435320	437600	330510	405200	515660	465850	433730	486290	403160	481230	402600	451830	433350	C00157	HMDB0008006	24778768	LMGP01010690	-	84567	-	ko00564,ko00590,ko00591,ko00592,ko01100,ko04723,ko05231
LIPID-N-0254	PC(18:1_18:2)	GP	PC	783.578	[M+COOH]-	C44H82NO8P	2930600	2378500	3195500	3045200	2442900	2847800	3517600	3437400	2808300	2548300	1678400	2921400	1757000	2215500	3116100	2703500	2448400	2188200	1602200	2858400	C00157	HMDB0008072	53478723	LMGP01010893	-	89691	-	ko00564,ko00590,ko00591,ko00592,ko01100,ko04723,ko05231
LIPID-N-0259	PC(20:1_18:2)	GP	PC	811.609	[M+COOH]-	C46H86NO8P	39139	43760	50955	47793	32853	21224	28485	24383	20781	19759	28103	24726	29021	33637	50355	24417	24937	30221	28612	33391	C00157	HMDB0008303	52923115	LMGP01011818	-	89105	-	ko00564,ko00590,ko00591,ko00592,ko01100,ko04723,ko05231
LIPID-N-0260	PC(20:2_18:1)	GP	PC	811.609	[M+COOH]-	C46H86NO8P	26299	21027	30961	27191	23545	16972	28089	19737	21793	18089	27795	22538	19184	23200	42421	22896	24987	19877	25353	17228	C00157	HMDB0008303	52923115	LMGP01011847	-	89105	-	ko00564,ko00590,ko00591,ko00592,ko01100,ko04723,ko05231
LIPID-N-0266	PC(16:1_18:3)	GP	PC	753.531	[M+COOH]-	C42H76NO8P	22975	15518	29192	13557	19117	21399	29866	25678	32259	24367	13782	24946	15582	20756	17527	23179	30575	27875	22592	31850	C00157	HMDB0008200	52922835	LMGP01011484	-	89443	-	ko00564,ko00590,ko00591,ko00592,ko01100,ko04723,ko05231
LIPID-N-0270	PC(18:2_18:2)	GP	PC	781.562	[M+COOH]-	C44H80NO8P	2051400	1625300	2038200	1840900	1768800	1015100	1350000	1401600	1092200	1022100	1077700	1852000	1078400	912940	1538900	727380	1269300	1123200	890380	925690	C00157	HMDB0008138	5288075	LMGP01010921	998-06-1	42027	-	ko00564,ko00590,ko00591,ko00592,ko01100,ko04723,ko05231
LIPID-N-0271	PC(18:3_18:1)	GP	PC	781.562	[M+COOH]-	C44H80NO8P	100160	65473	106110	97102	100180	296850	323990	408300	321910	282930	112780	131130	117460	94438	158820	229980	174510	170560	154130	166400	C00157	HMDB0008073	53478725	LMGP01010955	-	89692	-	ko00564,ko00590,ko00591,ko00592,ko01100,ko04723,ko05231
LIPID-N-0274	PC(20:3_18:1)	GP	PC	809.593	[M+COOH]-	C46H84NO8P	145860	157690	125470	131460	119900	86444	103850	93222	72599	66821	136790	71234	72674	70706	101290	140240	135980	153390	131010	144070	C00157	HMDB0008401	52923233	LMGP01011878	-	89292	-	ko00564,ko00590,ko00591,ko00592,ko01100,ko04723,ko05231
LIPID-N-0275	PC(18:0_20:4)	GP	PC	809.593	[M+COOH]-	C46H84NO8P	10046000	10463000	11345000	13056000	9776700	8568000	11942000	11537000	11736000	8597600	9614000	8752100	8692100	11176000	12956000	11086000	12611000	9856200	9683300	12344000	C00157	HMDB0008048	16219824	LMGP01010802	-	74965	-	ko00564,ko00590,ko00591,ko00592,ko01100,ko04723,ko05231
LIPID-N-0276	PC(22:4_16:0)	GP	PC	809.593	[M+COOH]-	C46H84NO8P	564860	526010	606530	612430	556610	135680	210360	194270	159240	125700	338460	341410	335430	409600	655470	371380	512140	527950	528530	469320	C00157	HMDB0008626	52923621	LMGP01012072	-	88859	-	ko00564,ko00590,ko00591,ko00592,ko01100,ko04723,ko05231
LIPID-N-0285	PC(20:4_16:1)	GP	PC	779.547	[M+COOH]-	C44H78NO8P	160590	160550	152160	174990	139350	54403	96902	104250	68585	79589	65469	71112	61394	76649	89150	134610	129560	159160	93066	113700	C00157	HMDB0008430	52923283	LMGP01011903	-	88878	-	ko00564,ko00590,ko00591,ko00592,ko01100,ko04723,ko05231
LIPID-N-0287	PC(18:2_18:3)	GP	PC	779.547	[M+COOH]-	C44H78NO8P	102860	73860	93941	96658	112090	81795	87380	80301	72966	87205	67627	89462	53527	55622	72919	72627	66011	51434	55870	85308	C00157	HMDB0008141	52922731	LMGP01011625	-	89577	-	ko00564,ko00590,ko00591,ko00592,ko01100,ko04723,ko05231
LIPID-N-0290	PC(18:1_20:4)	GP	PC	807.578	[M+COOH]-	C46H82NO8P	1399500	1265500	1429000	1411500	1183700	1313800	1427700	1115800	1219800	1144000	820580	1954400	837530	944470	1229100	1667100	1241500	957480	999310	1364300	C00157	HMDB0007989	24778735	LMGP01010905	-	84795	-	ko00564,ko00590,ko00591,ko00592,ko01100,ko04723,ko05231
LIPID-N-0291	PC(16:0_22:5)	GP	PC	807.578	[M+COOH]-	C46H82NO8P	1075700	1275800	1173600	1534300	1183000	488270	551800	567110	463320	427070	809690	1459200	648850	931820	974230	1011200	603990	606130	618080	715540	C00157	HMDB0007989	24778735	LMGP01010645	-	84795	-	ko00564,ko00590,ko00591,ko00592,ko01100,ko04723,ko05231
LIPID-N-0292	PC(20:5_18:0)	GP	PC	807.578	[M+COOH]-	C46H82NO8P	118120	104320	105030	101190	114540	196870	232220	232120	175380	124380	69144	61475	62319	77083	104890	144250	149190	204130	161260	237290	C00157	HMDB0008497	52923351	LMGP01011937	-	88924	-	ko00564,ko00590,ko00591,ko00592,ko01100,ko04723,ko05231
LIPID-N-0294	PC(18:2_20:3)	GP	PC	807.578	[M+COOH]-	C46H82NO8P	73914	62351	83715	73001	74668	42779	38654	32420	37794	22835	29844	39295	20695	25314	54549	87856	65993	77709	46885	48914	C00157	HMDB0008139	53478787	LMGP01011633	-	89600	-	ko00564,ko00590,ko00591,ko00592,ko01100,ko04723,ko05231
LIPID-N-0301	PC(22:5_14:1)	GP	PC	777.531	[M+COOH]-	C44H76NO8P	23947	23092	29441	29593	25460	46209	44552	61132	39103	48850	24413	23524	17871	24507	33331	55935	57451	48913	50893	61179	C00157	HMDB0008690	53479343	LMGP01012233	-	88430	-	ko00564,ko00590,ko00591,ko00592,ko01100,ko04723,ko05231
LIPID-N-0303	PC(16:0_22:6)	GP	PC	805.562	[M+COOH]-	C46H80NO8P	457230	342060	334760	369920	416780	359080	526820	430730	448700	435450	371980	515770	372950	298740	542010	545360	338130	337390	264810	255810	C00157	HMDB0007991	6441886	LMGP01010650	-	74963	-	ko00564,ko00590,ko00591,ko00592,ko01100,ko04723,ko05231
LIPID-N-0304	PC(18:2_20:4)	GP	PC	805.562	[M+COOH]-	C46H80NO8P	362420	534970	505100	500250	534770	454500	446730	685360	453860	377240	222400	442930	331360	708660	423670	468610	434780	422480	411900	417720	C00157	HMDB0008147	24778979	LMGP01010943	-	84563	-	ko00564,ko00590,ko00591,ko00592,ko01100,ko04723,ko05231
LIPID-N-0306	PC(16:1_22:5)	GP	PC	805.562	[M+COOH]-	C46H80NO8P	29372	27857	25052	35172	16619	6854.5	6052.5	20689	10273	6041.4	4625.2	9513.4	8088.3	13776	11824	11405	8307.6	9331	6869.6	11422	C00157	HMDB0008693	53479349	LMGP01012140	-	88434	-	ko00564,ko00590,ko00591,ko00592,ko01100,ko04723,ko05231
LIPID-N-0311	PC(20:2_20:4)	GP	PC	833.593	[M+COOH]-	C48H84NO8P	65869	70335	62407	70266	68301	17601	18840	19607	24210	12183	29919	45054	25617	35205	56899	24379	25477	8375.9	14960	25619	C00157	HMDB0008057	24778876	LMGP01011858	-	84829	-	ko00564,ko00590,ko00591,ko00592,ko01100,ko04723,ko05231
LIPID-N-0314	PC(18:2_20:5)	GP	PC	803.547	[M+COOH]-	C46H78NO8P	11296	15641	16132	14637	12619	13805	20316	17202	15062	12859	4875	7091.3	6807.6	9007.9	6917.8	11402	13143	18248	10786	25145	C00157	HMDB0008149	52922747	LMGP01011634	-	-	-	ko00564,ko00590,ko00591,ko00592,ko01100,ko04723,ko05231
LIPID-N-0316	PC(20:3_20:4)	GP	PC	831.578	[M+COOH]-	C48H82NO8P	17219	17324	16382	19193	19635	6681	20031	12165	21028	12163	7953.2	7083.1	8460.7	10353	6350.1	18462	18062	13188	16370	7530.4	C00157	HMDB0008379	53478979	LMGP01011889	-	-	-	ko00564,ko00590,ko00591,ko00592,ko01100,ko04723,ko05231
LIPID-N-0320	PC(18:2_22:6)	GP	PC	829.562	[M+COOH]-	C48H80NO8P	11579	15975	10537	16184	17749	19317	14732	11997	18932	19355	9279.1	5330.7	7982	12228	16326	13010	7150.6	17728	6287.7	16757	C00157	HMDB0008156	24778983	LMGP01010947	-	-	-	ko00564,ko00590,ko00591,ko00592,ko01100,ko04723,ko05231
LIPID-N-0322	PE(16:0_14:0)	GP	PE	663.484	[M-H]-	C35H70NO8P	71990	49671	56811	63904	70029	12700	17793	10451	13046	18637	20949	27041	13762	26271	16807	33399	27501	39002	35574	26424	C00350	HMDB0008920	14714258	LMGP02010297	-	-	-	ko00563,ko00564,ko01100,ko04136,ko04140,ko04723,ko05130,ko05167
LIPID-N-0323	PE(16:0_16:0)	GP	PE	691.515	[M-H]-	C37H74NO8P	510960	413240	520880	453530	493490	232980	260460	219700	209620	243910	283380	190580	220410	298720	304960	246290	299620	245470	241280	212910	C00350	HMDB0008923	445468	LMGP02010037	-	73005	-	ko00563,ko00564,ko01100,ko04136,ko04140,ko04723,ko05130,ko05167
LIPID-N-0324	PE(18:0_14:0)	GP	PE	691.515	[M-H]-	C37H74NO8P	32548	23868	32176	27553	32083	19047	17411	15217	17704	18094	16021	17601	12083	15985	17727	19791	26173	25836	23110	17376	C00350	HMDB0005325	447790	LMGP02011206	-	-	-	ko00563,ko00564,ko01100,ko04136,ko04140,ko04723,ko05130,ko05167
LIPID-N-0325	PE(16:0_18:0)	GP	PE	719.547	[M-H]-	C39H78NO8P	138520	126430	119060	129760	141270	82434	92439	82054	74816	99892	91404	61569	80347	85938	88920	83096	90802	91956	92096	85273	C00350	HMDB0008925	5326793	LMGP02011225	-	73006	-	ko00563,ko00564,ko01100,ko04136,ko04140,ko04723,ko05130,ko05167
LIPID-N-0331	PE(16:1_16:0)	GP	PE	689.5	[M-H]-	C37H72NO8P	533370	483540	507750	559760	487420	397350	430370	426550	386220	435610	411820	437130	360570	445490	416710	767550	797530	812110	667910	833670	C00350	HMDB0008956	52924223	LMGP02010520	-	-	-	ko00563,ko00564,ko01100,ko04136,ko04140,ko04723,ko05130,ko05167
LIPID-N-0332	PE(14:0_18:1)	GP	PE	689.5	[M-H]-	C37H72NO8P	32998	47010	33881	38990	42602	37383	47441	57858	38776	43199	39587	41170	24535	42516	44920	62585	69232	57296	54489	73095	C00350	HMDB0008827	53479551	LMGP02011247	-	-	-	ko00563,ko00564,ko01100,ko04136,ko04140,ko04723,ko05130,ko05167
LIPID-N-0333	PE(15:0_18:1)	GP	PE	703.515	[M-H]-	C38H74NO8P	84640	42818	53544	60770	60896	19489	34481	45387	33340	29376	24885	19666	27831	39510	37403	63578	90531	80748	89669	76821	C00350	-	-	LMGP02010543	-	-	-	ko00563,ko00564,ko01100,ko04136,ko04140,ko04723,ko05130,ko05167
LIPID-N-0334	PE(16:0_18:1)	GP	PE	717.531	[M-H]-	C39H76NO8P	15989000	13149000	16760000	17622000	16543000	11878000	12386000	11630000	10204000	13129000	14148000	10201000	11748000	14188000	14858000	14156000	17469000	15334000	14940000	13205000	C00350	HMDB0005320	5283496	LMGP02010009	-	73007	-	ko00563,ko00564,ko01100,ko04136,ko04140,ko04723,ko05130,ko05167
LIPID-N-0335	PE(16:1_18:0)	GP	PE	717.531	[M-H]-	C39H76NO8P	110020	78064	97412	113300	116810	125060	147130	138680	112280	165040	116370	85348	108450	112720	105310	164750	176450	165100	152300	113260	C00350	HMDB0008958	52924227	LMGP02010524	-	-	-	ko00563,ko00564,ko01100,ko04136,ko04140,ko04723,ko05130,ko05167
LIPID-N-0336	PE(17:0_18:1)	GP	PE	731.547	[M-H]-	C40H78NO8P	688610	604330	589100	700830	738340	175770	240790	200850	193380	252330	283550	212980	262570	283240	237550	788770	761370	686470	749600	575470	C00350	-	-	LMGP02011211	-	-	-	ko00563,ko00564,ko01100,ko04136,ko04140,ko04723,ko05130,ko05167
LIPID-N-0337	PE(20:1_16:0)	GP	PE	745.562	[M-H]-	C41H80NO8P	85861	67103	74543	81472	82301	13125	20645	17963	15721	21202	43765	29234	35177	40340	36478	29225	30932	22242	30305	17422	C00350	HMDB0009250	52924544	LMGP02010847	-	-	-	ko00563,ko00564,ko01100,ko04136,ko04140,ko04723,ko05130,ko05167
LIPID-N-0338	PE(18:1_18:0)	GP	PE	745.562	[M-H]-	C41H80NO8P	4523600	3875700	4016800	4519800	4956900	4778200	5688800	5293200	5213200	6696200	8248100	4285200	6291200	6524000	6035200	5760900	5433700	5213000	5061700	3705900	C00350	HMDB0009057	14714011	LMGP02010050	-	84234	-	ko00563,ko00564,ko01100,ko04136,ko04140,ko04723,ko05130,ko05167
LIPID-N-0339	PE(20:1_18:0)	GP	PE	773.593	[M-H]-	C43H84NO8P	64910	57272	55523	63728	65176	14273	20621	19849	15611	21205	44522	26155	41421	37549	27899	26226	28771	25863	27172	19157	C00350	HMDB0005339	9546835	LMGP02010852	-	-	-	ko00563,ko00564,ko01100,ko04136,ko04140,ko04723,ko05130,ko05167
LIPID-N-0343	PE(22:0_18:1)	GP	PE	801.625	[M-H]-	C45H88NO8P	2016.7	857.36	426.01	973.6	980.05	425.14	1284	1529.6	181.76	790.44	1775.2	242.35	1890	2512.2	2658.8	1647.9	2634.5	1536.4	1219.6	1521.2	C00350	HMDB0009487	9546853	LMGP02010153	-	-	-	ko00563,ko00564,ko01100,ko04136,ko04140,ko04723,ko05130,ko05167
LIPID-N-0345	PE(24:0_18:1)	GP	PE	829.656	[M-H]-	C47H92NO8P	4714.2	3300.7	3425.3	2680.6	3850.7	2086.6	4362.1	3680.2	3963	5543	8780.9	4363.5	10161	6735.6	5209.8	4794.6	4692.6	4235	5377.2	2786.4	C00350	HMDB0009719	9546993	LMGP02010294	-	-	-	ko00563,ko00564,ko01100,ko04136,ko04140,ko04723,ko05130,ko05167
LIPID-N-0346	PE(18:2_14:0)	GP	PE	687.484	[M-H]-	C37H70NO8P	67445	49861	72346	75041	68601	18671	31744	30229	21802	23951	32900	24547	40186	23647	41301	40901	26889	31388	29333	24892	C00350	HMDB0008829	52924943	LMGP02010655	-	-	-	ko00563,ko00564,ko01100,ko04136,ko04140,ko04723,ko05130,ko05167
LIPID-N-0347	PE(16:1_16:1)	GP	PE	687.484	[M-H]-	C37H70NO8P	11962	6440.8	6881.2	11338	9036.8	7049.2	7963.3	8702.3	11382	11303	4359	9213.2	7857.8	13103	3043	15395	4129.1	11418	12630	11378	C00350	HMDB0005342	9546809	LMGP02010108	-	-	-	ko00563,ko00564,ko01100,ko04136,ko04140,ko04723,ko05130,ko05167
LIPID-N-0349	PE(18:1_16:1)	GP	PE	715.515	[M-H]-	C39H74NO8P	221900	192380	226220	227800	233090	329000	422800	374290	305770	323680	201200	222160	171460	227050	268860	265430	338070	330560	254990	284670	C00350	HMDB0009023	53479622	LMGP02011198	-	-	-	ko00563,ko00564,ko01100,ko04136,ko04140,ko04723,ko05130,ko05167
LIPID-N-0350	PE(18:2_16:0)	GP	PE	715.515	[M-H]-	C39H74NO8P	25036000	19707000	23603000	24555000	24317000	9172100	10249000	10326000	8367800	10401000	14793000	11186000	12896000	13886000	13751000	13395000	16203000	16524000	14318000	16284000	C00350	HMDB0009088	52924895	LMGP02011194	-	-	-	ko00563,ko00564,ko01100,ko04136,ko04140,ko04723,ko05130,ko05167
LIPID-N-0351	PE(17:1_18:1)	GP	PE	729.531	[M-H]-	C40H76NO8P	156240	107990	149360	162680	149690	105260	96806	136110	79835	113540	77107	60820	78710	63081	58843	179470	148090	119440	149890	131230	C00350	-	-	LMGP02010572	-	-	-	ko00563,ko00564,ko01100,ko04136,ko04140,ko04723,ko05130,ko05167
LIPID-N-0352	PE(18:1_18:1)	GP	PE	743.547	[M-H]-	C41H78NO8P	5621800	4707700	5269100	5600000	6097200	10088000	11783000	11133000	9735200	12525000	8457800	6409000	7556100	8711000	6738200	6394200	7255800	7206000	6718900	5589700	C00350	HMDB0009025	53479624	LMGP02010039	-	-	-	ko00563,ko00564,ko01100,ko04136,ko04140,ko04723,ko05130,ko05167
LIPID-N-0353	PE(18:0_18:2)	GP	PE	743.547	[M-H]-	C41H78NO8P	32564000	26328000	30758000	33247000	33723000	22215000	27042000	25032000	21468000	30293000	27538000	23096000	25014000	26552000	23904000	29248000	29005000	29216000	27076000	22205000	C00350	HMDB0008994	9546749	LMGP02010044	-	-	-	ko00563,ko00564,ko01100,ko04136,ko04140,ko04723,ko05130,ko05167
LIPID-N-0354	PE(20:2_16:0)	GP	PE	743.547	[M-H]-	C41H78NO8P	624410	527830	593020	650530	657680	57966	68200	69738	51052	71909	244650	166020	236070	257240	235590	67853	79293	83330	67423	47764	C00350	HMDB0009286	52924578	LMGP02010877	-	-	-	ko00563,ko00564,ko01100,ko04136,ko04140,ko04723,ko05130,ko05167
LIPID-N-0355	PE(19:0_18:2	GP	PE	757.562	[M-H]-	C42H80NO8P	232520	196680	201020	235510	242100	46156	49436	73988	45338	64806	87853	72187	81179	85534	80692	122970	146370	123880	121880	107100	C00350	-	-	-	-	-	-	ko00563,ko00564,ko01100,ko04136,ko04140,ko04723,ko05130,ko05167
LIPID-N-0356	PE(20:2_18:0)	GP	PE	771.578	[M-H]-	C43H82NO8P	339480	301150	271440	316540	340970	32149	45179	38302	33758	48843	154910	89001	138340	137810	112360	53758	49903	32993	38868	26421	C00350	HMDB0009288	52924583	LMGP02010122	-	-	-	ko00563,ko00564,ko01100,ko04136,ko04140,ko04723,ko05130,ko05167
LIPID-N-0357	PE(20:0_18:2)	GP	PE	771.578	[M-H]-	C43H82NO8P	29074	22387	33959	27918	34252	8831.1	9571.5	7537.3	6641.3	11246	18488	12760	21933	18769	15110	12262	9781.3	8630.2	14485	9187.6	C00350	HMDB0009225	9546825	LMGP02010125	-	-	-	ko00563,ko00564,ko01100,ko04136,ko04140,ko04723,ko05130,ko05167
LIPID-N-0358	PE(20:1_18:1)	GP	PE	771.578	[M-H]-	C43H82NO8P	39157	41252	41301	44301	46058	23246	28107	24378	22132	33027	43160	26900	34611	34507	40609	23806	27408	26878	29319	17586	C00350	HMDB0009256	53479718	LMGP02010853	-	-	-	ko00563,ko00564,ko01100,ko04136,ko04140,ko04723,ko05130,ko05167
LIPID-N-0359	PE(22:2_18:0)	GP	PE	799.609	[M-H]-	C45H86NO8P	3184	3175.6	3193.6	4234.2	5209.5	2370.4	2109.3	2653.7	2600	4076.2	4437.9	3868.8	5765	5670.3	5481.6	6876.3	5346.7	5160.2	5916.6	5639.1	C00350	HMDB0009489	52924725	LMGP02011082	-	-	-	ko00563,ko00564,ko01100,ko04136,ko04140,ko04723,ko05130,ko05167
LIPID-N-0363	PE(18:1_24:1)	GP	PE	827.64	[M-H]-	C47H90NO8P	4485.9	3293.3	2595	3185.2	3297.8	3079.1	3966.3	3917.2	3194.6	4444.6	11162	5623	8759.7	8463.4	6017	6010.4	5625.2	5090.6	5284.7	3903.8	C00350	HMDB0009527	53479865	-	-	-	-	ko00563,ko00564,ko01100,ko04136,ko04140,ko04723,ko05130,ko05167
LIPID-N-0365	PE(18:3_16:0)	GP	PE	713.5	[M-H]-	C39H72NO8P	1758100	1457900	1569600	1781000	1663600	1142500	1302400	1167300	979470	1334000	1298100	1031100	1303400	1609900	1275000	1184700	1145900	1167300	1038600	974850	C00350	HMDB0009154	14714008	LMGP02010047	-	-	-	ko00563,ko00564,ko01100,ko04136,ko04140,ko04723,ko05130,ko05167
LIPID-N-0366	PE(16:1_18:2)	GP	PE	713.5	[M-H]-	C39H72NO8P	472170	388240	441640	495070	475870	139590	145020	156130	120460	143630	227710	158710	229360	290300	203490	138990	184620	166360	151690	123560	C00350	HMDB0008961	52924917	LMGP02011219	-	-	-	ko00563,ko00564,ko01100,ko04136,ko04140,ko04723,ko05130,ko05167
LIPID-N-0367	PE(17:1_18:2)	GP	PE	727.515	[M-H]-	C40H74NO8P	531730	493210	516880	614030	543890	116550	111810	123150	128360	138940	186720	135750	150430	169190	158650	232990	288000	294470	255110	267160	C00350	-	-	LMGP02010573	-	-	-	ko00563,ko00564,ko01100,ko04136,ko04140,ko04723,ko05130,ko05167
LIPID-N-0368	PE(18:1_18:2)	GP	PE	741.531	[M-H]-	C41H76NO8P	11694000	9760200	11268000	12616000	11797000	6724500	7943600	7115200	6598300	8558400	8355700	5890300	7458900	8137000	7398400	6359000	6801100	6428700	6231400	5989400	C00350	HMDB0009060	9546753	LMGP02010048	-	74977	-	ko00563,ko00564,ko01100,ko04136,ko04140,ko04723,ko05130,ko05167
LIPID-N-0369	PE(16:0_20:3)	GP	PE	741.531	[M-H]-	C41H76NO8P	419180	369050	386180	407960	389330	80431	137880	116960	83408	109840	125700	99122	128440	136360	142340	242430	270090	296910	207560	157640	C00350	HMDB0008935	53479587	LMGP02011222	-	-	-	ko00563,ko00564,ko01100,ko04136,ko04140,ko04723,ko05130,ko05167
LIPID-N-0370	PE(18:2_19:1)	GP	PE	755.547	[M-H]-	C42H78NO8P	219350	151130	222680	178850	186470	102560	134600	95302	120470	121820	124530	123750	96549	134860	92402	154220	208810	125490	126430	184970	C00350	-	-	LMGP02010668	-	-	-	ko00563,ko00564,ko01100,ko04136,ko04140,ko04723,ko05130,ko05167
LIPID-N-0371	PE(17:0_20:3)	GP	PE	755.547	[M-H]-	C42H78NO8P	307540	292060	279180	306550	245470	26244	25664	29256	18600	22152	59400	45846	41725	59155	66661	76635	79373	88756	90083	78855	C00350	-	-	-	-	-	-	ko00563,ko00564,ko01100,ko04136,ko04140,ko04723,ko05130,ko05167
LIPID-N-0372	PE(20:3_18:0)	GP	PE	769.562	[M-H]-	C43H80NO8P	754570	709730	730740	881450	814200	273960	381040	320700	294480	359830	599120	346770	495470	490180	468360	612340	582840	617400	574870	468180	C00350	HMDB0009121	52924386	LMGP02010913	-	-	-	ko00563,ko00564,ko01100,ko04136,ko04140,ko04723,ko05130,ko05167
LIPID-N-0373	PE(20:1_18:2)	GP	PE	769.562	[M-H]-	C43H80NO8P	159900	149740	163520	179520	182770	33223	50475	40370	35289	53589	92895	80506	79748	91293	80835	50488	57943	57879	48728	40834	C00350	HMDB0009258	52924555	LMGP02010854	-	-	-	ko00563,ko00564,ko01100,ko04136,ko04140,ko04723,ko05130,ko05167
LIPID-N-0380	PE(20:4_14:0)	GP	PE	711.484	[M-H]-	C39H70NO8P	42050	27733	28763	38965	31966	25187	21065	14805	17935	24894	20910	16880	20203	26284	18319	32225	34919	39899	35247	32401	C00350	HMDB0009382	52924636	LMGP02010935	-	-	-	ko00563,ko00564,ko01100,ko04136,ko04140,ko04723,ko05130,ko05167
LIPID-N-0381	PE(18:3_16:1)	GP	PE	711.484	[M-H]-	C39H70NO8P	24565	17014	21063	27760	23662	13388	12110	10822	16270	12096	10331	7417.8	11897	7018.9	9507	10399	14546	8354	7024.2	7977.5	C00350	HMDB0009122	123061932	LMGP02010686	-	-	-	ko00563,ko00564,ko01100,ko04136,ko04140,ko04723,ko05130,ko05167
LIPID-N-0382	PE(18:2_18:2)	GP	PE	739.515	[M-H]-	C41H74NO8P	3556700	2436600	3016400	3160900	3644500	941300	1121600	1058000	1108500	1332300	1641100	1166600	1397400	1754400	1638700	970900	718280	960910	686710	566280	C00350	HMDB0005350	9546812	LMGP02010111	20707-71-5	84846	-	ko00563,ko00564,ko01100,ko04136,ko04140,ko04723,ko05130,ko05167
LIPID-N-0383	PE(16:0_20:4)	GP	PE	739.515	[M-H]-	C41H74NO8P	16450000	14650000	15444000	17806000	17043000	11371000	13685000	12511000	10809000	11274000	11525000	12854000	10512000	12584000	15272000	17792000	21654000	19194000	18311000	19106000	C00350	HMDB0008937	9546800	LMGP02010096	-	73009	-	ko00563,ko00564,ko01100,ko04136,ko04140,ko04723,ko05130,ko05167
LIPID-N-0384	PE(18:3_18:1)	GP	PE	739.515	[M-H]-	C41H74NO8P	1040500	837090	1030400	1032400	994590	1508600	1854000	1686000	1317400	1883400	1042100	747630	964170	1306300	1035200	958600	1104100	1087600	804320	866050	C00350	HMDB0009124	53479673	LMGP02010691	-	-	-	ko00563,ko00564,ko01100,ko04136,ko04140,ko04723,ko05130,ko05167
LIPID-N-0386	PE(17:0_20:4)	GP	PE	753.531	[M-H]-	C42H76NO8P	4947900	4184200	4815900	4955600	4996200	1198300	1399100	1421800	1418700	1577000	2022300	1902000	2289800	2709800	2271500	4973900	4521600	4477600	4194300	3578500	C00350	-	-	LMGP02010003	-	-	-	ko00563,ko00564,ko01100,ko04136,ko04140,ko04723,ko05130,ko05167
LIPID-N-0387	PE(20:4_18:0)	GP	PE	767.547	[M-H]-	C43H78NO8P	31142000	25096000	28482000	32088000	34339000	28766000	34420000	32028000	26832000	37930000	36782000	25776000	31504000	36670000	34233000	38956000	36649000	38289000	35807000	27867000	C00350	HMDB0009387	52924644	LMGP02010943	-	-	-	ko00563,ko00564,ko01100,ko04136,ko04140,ko04723,ko05130,ko05167
LIPID-N-0388	PE(18:1_20:3)	GP	PE	767.547	[M-H]-	C43H78NO8P	1170300	878260	1239400	1221700	1231600	696820	831940	728520	652490	721000	582380	434480	518790	668080	607710	1175800	1114800	929920	1023200	979610	C00350	HMDB0009034	53479633	LMGP02010115	-	-	-	ko00563,ko00564,ko01100,ko04136,ko04140,ko04723,ko05130,ko05167
LIPID-N-0389	PE(16:0_22:4)	GP	PE	767.547	[M-H]-	C43H78NO8P	10177000	8862600	10539000	10802000	10217000	2582000	3052700	2925400	2425600	2963200	7414800	6272100	6743600	7502400	7683200	8677300	8593300	7307800	7821500	6757300	C00350	HMDB0008943	9546817	LMGP02010116	-	84549	-	ko00563,ko00564,ko01100,ko04136,ko04140,ko04723,ko05130,ko05167
LIPID-N-0391	PE(19:0_20:4)	GP	PE	781.562	[M-H]-	C44H80NO8P	374660	300420	321990	353630	359430	161960	196080	193640	166100	180490	233460	178250	273440	229570	286160	220940	245760	228460	256740	235680	C00350	-	-	LMGP02010785	-	-	-	ko00563,ko00564,ko01100,ko04136,ko04140,ko04723,ko05130,ko05167
LIPID-N-0392	PE(18:0_22:4)	GP	PE	795.578	[M-H]-	C45H82NO8P	3247500	2929300	3228700	3594700	3197100	2449200	3597200	2926500	2524300	3112400	3951300	2711700	3378900	3782800	3257700	5261600	5661700	5446800	4941500	4359900	C00350	HMDB0009009	52924901	LMGP02011200	-	74484	-	ko00563,ko00564,ko01100,ko04136,ko04140,ko04723,ko05130,ko05167
LIPID-N-0393	PE(20:4_20:0)	GP	PE	795.578	[M-H]-	C45H82NO8P	48384	38487	46663	43822	57584	13052	16056	15405	11317	16021	44075	29189	38008	39448	39395	28292	32217	21516	23352	23021	C00350	HMDB0009394	52924652	LMGP02010951	-	-	-	ko00563,ko00564,ko01100,ko04136,ko04140,ko04723,ko05130,ko05167
LIPID-N-0396	PE(16:1_20:4)	GP	PE	737.5	[M-H]-	C41H72NO8P	363760	284970	376530	419280	333760	216150	234560	257610	229570	250200	251930	219610	281200	366900	265330	264210	340730	267200	261320	302450	C00350	HMDB0008970	52924915	LMGP02011217	-	-	-	ko00563,ko00564,ko01100,ko04136,ko04140,ko04723,ko05130,ko05167
LIPID-N-0397	PE(16:0_20:5)	GP	PE	737.5	[M-H]-	C41H72NO8P	218350	197970	234650	233470	226670	199180	239550	172910	176150	225250	132890	99301	130950	161200	121120	219290	261580	262620	216490	223960	C00350	HMDB0008939	52924919	LMGP02011221	-	-	-	ko00563,ko00564,ko01100,ko04136,ko04140,ko04723,ko05130,ko05167
LIPID-N-0398	PE(17:0_20:5)	GP	PE	751.515	[M-H]-	C42H74NO8P	116860	133930	146320	156170	112330	29210	54849	47285	40835	46579	33465	47434	38731	47257	46413	174320	164690	163130	141270	144500	C00350	-	-	-	-	-	-	ko00563,ko00564,ko01100,ko04136,ko04140,ko04723,ko05130,ko05167
LIPID-N-0399	PE(18:1_20:4)	GP	PE	765.531	[M-H]-	C43H76NO8P	436000	350480	411540	434070	420430	383120	401570	391760	338460	396310	337650	327980	280850	361600	429880	307570	368360	397870	339140	374120	C00350	HMDB0009036	53479635	LMGP02011196	-	-	-	ko00563,ko00564,ko01100,ko04136,ko04140,ko04723,ko05130,ko05167
LIPID-N-0400	PE(18:0_20:5)	GP	PE	765.531	[M-H]-	C43H76NO8P	879550	739070	926670	995660	846660	1360300	1794000	1483500	1474300	1682300	741520	425210	588320	744970	723500	1373300	1318100	1258500	1195200	1272600	C00350	HMDB0009005	52924902	LMGP02011201	-	-	-	ko00563,ko00564,ko01100,ko04136,ko04140,ko04723,ko05130,ko05167
LIPID-N-0401	PE(16:0_22:5)	GP	PE	765.531	[M-H]-	C43H76NO8P	1089900	939780	1181400	1066700	1108900	612370	715660	728930	510220	800340	868110	428440	706650	847460	724050	1112000	1057900	1113600	943310	997960	C00350	HMDB0009005	52924902	-	-	-	-	ko00563,ko00564,ko01100,ko04136,ko04140,ko04723,ko05130,ko05167
LIPID-N-0402	PE(17:0_22:5)	GP	PE	779.547	[M-H]-	C44H78NO8P	688120	470790	612060	712690	675470	73566	96023	91551	61673	111470	260960	172870	222690	282520	205810	304400	359970	338930	322570	257220	C00350	-	-	-	-	-	-	ko00563,ko00564,ko01100,ko04136,ko04140,ko04723,ko05130,ko05167
LIPID-N-0403	PE(18:0_22:5)	GP	PE	793.562	[M-H]-	C45H80NO8P	6072100	4916600	5358600	6038300	6149300	2967300	3526500	3316500	2831400	3625900	5655100	4092700	4673300	5551200	4992800	4180200	3965100	3502900	3362200	2902300	C00350	HMDB0009586	53479897	-	-	-	-	ko00563,ko00564,ko01100,ko04136,ko04140,ko04723,ko05130,ko05167
LIPID-N-0407	PE(14:0_22:6)	GP	PE	735.484	[M-H]-	C41H70NO8P	6699.7	3558.9	11498	7482.8	5542.6	5524.4	3550.5	5521.4	4738.5	7459.1	3532.3	1964.3	2744.1	10691	2000.3	5123.9	2778.1	1981.5	1960.4	6707.9	C00350	HMDB0008847	52924936	LMGP02011239	-	-	-	ko00563,ko00564,ko01100,ko04136,ko04140,ko04723,ko05130,ko05167
LIPID-N-0409	PE(20:5_16:1)	GP	PE	735.484	[M-H]-	C41H70NO8P	4615.8	2955.9	1639.6	4071.1	1754.9	2725.2	3803.6	1358.8	2173.6	2934.5	1638.8	1864.2	1338	2424.1	2434.3	1358.2	2672.1	2706.3	3530.6	3526.1	C00350	HMDB0009452	52924670	LMGP02010969	-	-	-	ko00563,ko00564,ko01100,ko04136,ko04140,ko04723,ko05130,ko05167
LIPID-N-0411	PE(15:0_22:6)	GP	PE	749.5	[M-H]-	C42H72NO8P	50022	34459	40861	39241	47638	5422.5	6317.3	5910	5016.6	7703.3	10475	7658.8	18059	13588	15847	7225.7	13625	13100	8601.1	11409	C00350	HMDB0008913	-	LMGP02010473	-	-	-	ko00563,ko00564,ko01100,ko04136,ko04140,ko04723,ko05130,ko05167
LIPID-N-0412	PE(20:5_18:1)	GP	PE	763.515	[M-H]-	C43H74NO8P	190360	176330	196450	194750	171430	255800	302610	254180	227220	279350	122600	87233	89211	143030	113370	192060	216240	202930	146470	156030	C00350	HMDB0009454	53479832	LMGP02011172	-	-	-	ko00563,ko00564,ko01100,ko04136,ko04140,ko04723,ko05130,ko05167
LIPID-N-0413	PE(22:6_16:0)	GP	PE	763.515	[M-H]-	C43H74NO8P	9310700	8763500	8868700	10106000	10699000	7218300	8105200	8636200	6970500	8053900	8468300	7007900	8387100	9877800	8049700	6497600	7608200	7708100	6591000	6033800	C00350	HMDB0009682	52924862	LMGP02011161	-	-	-	ko00563,ko00564,ko01100,ko04136,ko04140,ko04723,ko05130,ko05167
LIPID-N-0414	PE(17:0_22:6)	GP	PE	777.531	[M-H]-	C44H76NO8P	227010	176180	216040	225780	248080	53618	40796	47573	46903	71696	74845	48140	86294	95003	46663	131250	136160	90301	103560	108790	C00350	-	-	LMGP02011210	-	-	-	ko00563,ko00564,ko01100,ko04136,ko04140,ko04723,ko05130,ko05167
LIPID-N-0415	PE(22:6_18:0)	GP	PE	791.547	[M-H]-	C45H78NO8P	9556200	7780100	9718100	9976700	10086000	12910000	13911000	14137000	12706000	15404000	10587000	8543300	9871600	11692000	12131000	10071000	9052300	9495200	7551100	6592700	C00350	HMDB0009684	52924843	LMGP02011142	-	-	-	ko00563,ko00564,ko01100,ko04136,ko04140,ko04723,ko05130,ko05167
LIPID-N-0417	PE(18:1_22:5)	GP	PE	791.547	[M-H]-	C45H78NO8P	510020	459540	496760	546940	488050	320670	281380	276930	252110	293370	364610	306870	227980	283130	251340	287290	373400	322880	300620	356410	C00350	HMDB0009684	52924843	-	-	-	-	ko00563,ko00564,ko01100,ko04136,ko04140,ko04723,ko05130,ko05167
LIPID-N-0421	PE(20:4_22:2)	GP	PE	819.578	[M-H]-	C47H82NO8P	190530	167400	186260	203040	204830	230990	295180	270500	220300	273620	292630	203520	231670	258900	236450	260620	287420	273070	242500	208040	C00350	HMDB0009404	52924660	LMGP02010959	-	-	-	ko00563,ko00564,ko01100,ko04136,ko04140,ko04723,ko05130,ko05167
LIPID-N-0423	PE(16:1_22:6)	GP	PE	761.5	[M-H]-	C43H72NO8P	41530	45916	53817	56788	52673	18971	30918	26349	20596	30040	25654	27217	18972	32978	35811	15973	13965	16413	16011	12583	C00350	HMDB0008979	52924914	LMGP02011216	-	-	-	ko00563,ko00564,ko01100,ko04136,ko04140,ko04723,ko05130,ko05167
LIPID-N-0424	PE(20:5_18:2)	GP	PE	761.5	[M-H]-	C43H72NO8P	33431	13996	12864	20858	17368	9026.5	12121	18497	12829	13528	2263.7	6392.4	11620	5280	7517.7	11666	6821.6	3384.4	10177	15140	C00350	HMDB0009456	52924675	LMGP02010974	-	-	-	ko00563,ko00564,ko01100,ko04136,ko04140,ko04723,ko05130,ko05167
LIPID-N-0426	PE(22:6_18:1)	GP	PE	789.531	[M-H]-	C45H76NO8P	1932400	1568000	1973800	2009300	2048400	2077600	2346100	2799600	2035100	2734000	1486700	1795300	1500700	2111200	1874700	1263100	1247200	1480700	1158100	1186900	C00350	HMDB0009685	53479975	LMGP02011143	-	-	-	ko00563,ko00564,ko01100,ko04136,ko04140,ko04723,ko05130,ko05167
LIPID-N-0428	PE(22:6_20:1)	GP	PE	817.562	[M-H]-	C47H80NO8P	26825	19845	36600	30322	19225	6591.9	12163	14036	9258.6	17559	17024	24565	17372	16964	28843	8064.8	12593	10231	12621	8530.8	C00350	HMDB0009692	52924852	LMGP02011151	-	-	-	ko00563,ko00564,ko01100,ko04136,ko04140,ko04723,ko05130,ko05167
LIPID-N-0430	PE(22:6_18:2)	GP	PE	787.515	[M-H]-	C45H74NO8P	58941	36034	44034	45849	67730	24284	26307	42453	26831	37775	37436	27926	22227	47856	36742	16477	9462.5	9515.3	9087.8	5472	C00350	HMDB0009687	52924845	LMGP02011144	-	-	-	ko00563,ko00564,ko01100,ko04136,ko04140,ko04723,ko05130,ko05167
LIPID-N-0433	PG(18:0_16:0)	GP	PG	750.541	[M-H]-	C40H79O10P	45133	31522	32228	32861	41184	42793	52103	48674	41752	52464	35835	23444	27155	38341	31893	59313	49964	61077	50764	51999	-	HMDB0010600	-	LMGP04010888	-	73207	-	--
LIPID-N-0435	PG(18:0_18:0)	GP	PG	778.572	[M-H]-	C42H83O10P	55512	51128	57255	67438	59701	83176	98655	99824	73046	99913	62906	34595	52684	71040	60395	117320	132290	141610	114480	117980	-	HMDB0010602	-	LMGP04010038	-	-	-	--
LIPID-N-0437	PG(18:1_14:0)	GP	PG	720.494	[M-H]-	C38H73O10P	4819	7042.4	5735.9	5219.2	7682.4	8849.5	14054	14419	8722.1	14070	3534.6	2623	10946	11721	6053.1	7387.6	15831	10914	5696.7	12733	-	-	460605	LMGP04010882	-	-	-	--
LIPID-N-0438	PG(16:0_18:1)	GP	PG	748.525	[M-H]-	C40H77O10P	480660	458910	538530	531000	436910	1054200	1162200	1015500	934480	924170	875630	949730	776290	899650	1123400	967650	1182100	1132200	846770	1069400	-	-	-	LMGP04010002	-	-	-	--
LIPID-N-0439	PG(17:1_18:1)	GP	PG	762.541	[M-H]-	C41H79O10P	53913	53514	71948	60875	54946	22314	28128	26068	18539	33456	24238	23977	19918	34637	24024	126170	87886	107230	99867	90680	-	-	-	LMGP04010259	-	-	-	--
LIPID-N-0440	PG(18:0_18:1)	GP	PG	776.557	[M-H]-	C42H81O10P	1352800	1184400	1272500	1459100	1618800	1704100	2092300	1998900	1648200	2311200	1506400	918690	1191600	1480000	1341200	2415800	2559800	2552500	2343900	2160500	-	HMDB0010604	460605	LMGP04010037	-	73242	-	--
LIPID-N-0442	PG(18:1_16:1)	GP	PG	746.51	[M-H]-	C40H75O10P	8667	20524	11911	14762	13355	163120	156940	183990	139810	154710	38245	38265	39632	57884	53784	54658	66932	89299	45129	85398	-	HMDB0010631	460605	LMGP04010881	-	89398	-	--
LIPID-N-0444	PG(18:2_16:0)	GP	PG	746.51	[M-H]-	C40H75O10P	409730	361210	425910	426290	475210	152350	154110	155320	167820	161310	297720	150710	199970	266790	242980	186990	174270	236300	226040	220770	-	HMDB0010645	-	LMGP04010877	-	89351	-	--
LIPID-N-0446	PG(18:1_18:1)	GP	PG	774.541	[M-H]-	C42H79O10P	110560	90300	134410	75828	77339	721690	925760	813430	700480	707470	185880	165050	126280	155090	194410	216510	374890	350890	268410	388470	-	-	460605	LMGP04010033	-	-	-	--
LIPID-N-0447	PG(18:0_18:2)	GP	PG	774.541	[M-H]-	C42H79O10P	1864200	1626500	1940500	1936600	1891100	845980	1113100	971640	828350	955310	1331400	1048100	1230100	1385100	1247300	1662400	1724600	1182000	1296300	1523900	-	HMDB0010605	-	LMGP04010982	-	89266	-	--
LIPID-N-0449	PG(20:1_18:1)	GP	PG	802.572	[M-H]-	C44H83O10P	199520	180400	140220	160140	223970	138030	172140	144860	186470	177960	245960	187080	254700	244830	220160	229790	196700	190920	227700	162040	-	-	-	LMGP04010540	-	-	-	--
LIPID-N-0451	PG(18:2_18:1)	GP	PG	772.525	[M-H]-	C42H77O10P	744300	712810	787410	836680	750700	2735900	2928600	3054800	2560200	2836400	1516900	1759500	1440000	1466200	1569700	1278800	1516800	1278500	1048600	1665400	-	HMDB0010649	460605	LMGP04010350	-	89348	-	--
LIPID-N-0453	PG(18:2_18:2)	GP	PG	770.51	[M-H]-	C42H75O10P	78256	76658	88718	81263	62560	123440	139010	155300	138590	117610	101110	100820	90070	129430	118840	59034	76783	62404	63679	69834	-	HMDB0010650	460605	LMGP04010956	-	89361	-	--
LIPID-N-0454	PG(16:0_20:4)	GP	PG	770.51	[M-H]-	C42H75O10P	42691	41470	43934	36579	37401	22725	15197	11631	15596	11549	24620	12536	20545	26395	36877	16464	22424	19097	24559	23601	-	HMDB0010580	-	LMGP04010036	-	84526	-	--
LIPID-N-0455	PG(18:0_20:4)	GP	PG	798.541	[M-H]-	C44H79O10P	147500	151360	185230	182360	191360	109600	114500	115520	97095	108370	141930	80739	116550	124260	136740	152520	192320	149230	134450	155740	-	HMDB0010610	460605	LMGP04010039	-	75646	-	--
LIPID-N-0457	PG(18:2_18:3)	GP	PG	768.494	[M-H]-	C42H73O10P	239430	117620	124030	166440	114040	191560	410420	169080	131290	153750	292940	313990	260760	338700	416510	89350	100820	219090	76246	184000	-	HMDB0010651	-	LMGP04010351	-	89378	-	--
LIPID-N-0458	PG(16:1_20:4)	GP	PG	768.494	[M-H]-	C42H73O10P	5892.3	2778.7	2036.4	6142	3275.7	7756.2	9719	7834.5	6090.7	5289	8241.9	9320.5	6809.2	8445.3	7462	6002	5818.2	10843	4956.2	9661.5	-	HMDB0010595	460605	LMGP04010899	-	89072	-	--
LIPID-N-0459	PG(18:1_20:4)	GP	PG	796.525	[M-H]-	C44H77O10P	187020	146250	205140	218220	222190	382030	403560	428930	353060	414800	290750	311290	243760	405640	320080	233160	320650	271490	213530	290480	-	HMDB0010640	460605	LMGP04010879	-	89357	-	--
LIPID-N-0460	PG(18:1_20:5)	GP	PG	794.51	[M-H]-	C44H75O10P	17220	15730	21297	21440	17332	41645	58589	51519	46887	45648	27466	26401	21812	34001	32893	23475	29492	23404	20070	24157	-	-	-	LMGP04010878	-	-	-	--
LIPID-N-0463	PG(18:1_22:5)	GP	PG	822.541	[M-H]-	C46H79O10P	187800	230090	242670	289060	205230	391990	384110	411760	328040	376290	216800	217770	148290	220230	225660	431510	469490	466740	379120	426940	-	-	-	-	-	-	-	--
LIPID-N-0465	PG(18:1_22:6)	GP	PG	820.525	[M-H]-	C46H77O10P	14974	16170	19145	19378	21938	36882	50068	44224	42473	38513	15166	15590	15207	19977	20217	21778	27730	15483	21205	21310	-	HMDB0010644	460605	LMGP04010043	-	89352	-	--
LIPID-N-0466	PG(18:2_22:6)	GP	PG	818.51	[M-H]-	C46H75O10P	17348	13817	18400	15395	15467	10605	16929	13065	8368.9	9542.6	12985	16387	14663	17440	16387	6113.9	7962.5	6746.7	7406.7	8571.9	-	HMDB0010659	460605	LMGP04010045	-	89365	-	--
LIPID-N-0469	PI(16:0_18:0)	GP	PI	838.557	[M-H]-	C43H83O13P	35550	28964	39494	32023	42777	11567	12066	23922	20753	22116	38925	26085	40002	43230	21571	37700	33550	40598	33791	20474	-	HMDB0009781	-	LMGP06010878	-	-	-	--
LIPID-N-0471	PI(18:0_18:0)	GP	PI	866.588	[M-H]-	C45H87O13P	39103	36563	43574	34780	43158	44887	45057	34375	48788	53612	77843	50784	74921	78209	73208	55120	37788	39027	39436	25666	-	HMDB0009808	-	LMGP06010008	-	88556	-	--
LIPID-N-0475	PI(16:0_16:1)	GP	PI	808.51	[M-H]-	C41H77O13P	49830	40902	52694	53124	66057	23986	37088	32048	29567	43701	38356	25328	35502	36247	33394	31901	26259	35598	36881	11568	-	HMDB0009779	-	LMGP06010881	-	88396	-	--
LIPID-N-0478	PI(16:0_18:1)	GP	PI	836.541	[M-H]-	C43H81O13P	404850	366850	392580	402250	478350	208080	264620	305060	257680	339940	569040	332880	437930	577320	357190	450280	374050	379950	469700	302960	-	HMDB0009782	-	LMGP06010001	-	88392	-	--
LIPID-N-0479	PI(18:0_17:1)	GP	PI	850.557	[M-H]-	C44H83O13P	60806	52023	48397	54484	37115	56928	66267	82292	61260	85263	53019	29448	37286	36109	34187	64690	65670	68191	63084	61030	-	-	-	-	-	-	-	--
LIPID-N-0480	PI(17:0_18:1)	GP	PI	850.557	[M-H]-	C44H83O13P	234400	206770	187620	198860	202470	278210	282740	255660	297640	177530	215570	240250	135340	192170	239000	247590	239100	318350	194560	258070	-	-	-	-	-	-	-	--
LIPID-N-0482	PI(18:0_18:1)	GP	PI	864.573	[M-H]-	C45H85O13P	466330	391630	464980	420360	576980	441960	591740	541980	547960	732520	906720	537990	831620	992110	802980	650140	559940	470050	571340	356900	-	-	-	LMGP06010957	-	-	-	--
LIPID-N-0484	PI(18:0_19:1)	GP	PI	892.604	[M-H]-	C47H89O13P	34496	50259	42955	53130	42374	26115	24428	31956	26421	23606	45536	49240	31224	38258	31900	35337	25767	30856	18208	19493	-	-	-	-	-	-	-	--
LIPID-N-0490	PI(18:2_16:0)	GP	PI	834.526	[M-H]-	C43H79O13P	414510	429360	440710	501410	593980	65507	77463	87327	77549	126990	331040	125390	245150	280900	184030	196720	154240	152230	164250	107280	-	HMDB0009846	-	LMGP06010847	-	88640	-	--
LIPID-N-0491	PI(16:1_18:1)	GP	PI	834.526	[M-H]-	C43H79O13P	18875	10191	12052	9453.7	24203	20447	22279	18838	25153	19916	17503	6727.5	14945	22910	3746.6	12300	6560.3	2582	8669.8	6327.8	-	-	-	-	-	-	-	--
LIPID-N-0494	PI(17:0_18:2)	GP	PI	848.541	[M-H]-	C44H81O13P	125010	95152	119940	116900	124100	2591.4	8359.5	11354	5525.2	11599	51788	30994	33269	41934	24639	75759	56818	36452	59218	37220	-	-	-	-	-	-	-	--
LIPID-N-0495	PI(18:0_18:2)	GP	PI	862.557	[M-H]-	C45H83O13P	3184500	2645100	3109600	3203700	3618400	1526600	1945000	2001500	1941600	2624500	5965100	2565300	3300900	3655800	2706600	1964200	1973200	1800700	1989900	1379600	-	HMDB0009809	-	LMGP06010956	-	-	-	--
LIPID-N-0496	PI(18:1_18:1)	GP	PI	862.557	[M-H]-	C45H83O13P	370780	363790	347380	382260	464350	667670	792140	831530	785970	1096600	756960	443150	585960	721810	476660	452090	407710	483730	449150	375260	-	-	-	-	-	-	-	--
LIPID-N-0499	PI(18:0_19:2)	GP	PI	876.573	[M-H]-	C46H85O13P	55692	47335	41320	47350	59271	85224	98526	86250	94241	106330	88612	82165	82399	87409	101980	77964	66155	74209	73024	37001	-	-	-	-	-	-	-	--
LIPID-N-0502	PI(18:0_20:2)	GP	PI	890.588	[M-H]-	C47H87O13P	191700	147150	170640	159820	225700	30512	66542	49000	59967	80940	181530	50835	105340	99647	80789	90089	75636	71731	82510	60908	-	-	-	-	-	-	-	--
LIPID-N-0508	PI(18:1_18:2)	GP	PI	860.541	[M-H]-	C45H81O13P	168540	137070	130500	154500	233270	84338	84984	123500	86188	132390	172600	81499	118850	200320	112410	38641	59594	63702	53024	40650	-	HMDB0009838	-	LMGP06010931	-	88611	-	--
LIPID-N-0511	PI(17:0_20:3)	GP	PI	874.557	[M-H]-	C46H83O13P	50186	55095	64251	48513	70039	5339.6	13674	3549.8	2655	7295.9	27342	3410.6	12351	21502	11150	34029	31107	25941	33145	15275	-	-	-	-	-	-	-	--
LIPID-N-0512	PI(18:1_19:2)	GP	PI	874.557	[M-H]-	C46H83O13P	13306	7014.5	8000.1	10683	9346.2	16199	25626	32195	28972	36976	23287	9446.6	13035	17633	17221	10581	11584	8756.5	14689	11370	-	-	-	-	-	-	-	--
LIPID-N-0514	PI(20:3_18:0)	GP	PI	888.573	[M-H]-	C47H85O13P	538760	420710	486860	573670	736550	210290	239690	244130	257030	350970	426090	253730	323140	354090	184550	472590	343510	301710	356680	264770	-	HMDB0009880	-	LMGP06010568	-	89133	-	--
LIPID-N-0519	PI(18:0_22:3)	GP	PI	916.604	[M-H]-	C49H89O13P	37792	25756	32237	36551	37544	16489	22299	23302	22244	22537	49230	14171	23640	24997	25865	43941	44887	57933	40049	21193	-	-	-	-	-	-	-	--
LIPID-N-0521	PI(18:2_18:2)	GP	PI	858.526	[M-H]-	C45H79O13P	9	9	9	9	9	20826	28589	31355	26202	25799	12078	10802	15766	18681	19100	7873.7	6633.9	12693	11658	13762	-	HMDB0009850	-	LMGP06010927	-	-	-	--
LIPID-N-0522	PI(16:0_20:4)	GP	PI	858.526	[M-H]-	C45H79O13P	412550	355380	375210	418110	584000	130270	138470	127700	135140	215230	360740	134860	230030	280190	196790	226250	257400	207320	307730	162140	-	HMDB0009789	-	LMGP06010958	-	-	-	--
LIPID-N-0523	PI(17:0_20.4)	GP	PI	872.541	[M-H]-	C46H81O13P	390720	309520	304930	353010	410600	60079	78875	96298	86041	134120	172200	157660	141260	213160	174070	272870	244170	175600	272650	216200	-	-	-	LMGP06010004	-	-	-	--
LIPID-N-0524	PI(18:0_20:4)	GP	PI	886.557	[M-H]-	C47H83O13P	9438100	9016600	8900900	9801000	11894000	6781100	8230200	8498300	8151800	9412100	12471000	7084600	9249400	10613000	8174600	10376000	8528300	9870400	8804600	6426500	-	HMDB0009815	-	LMGP06010010	-	-	-	--
LIPID-N-0526	PI(17:0_22:4)	GP	PI	872.541	[M-H]-	C46H81O13P	28083	11875	22891	21873	30103	9	9	9	9	9	15181	8673.5	6179.6	16551	2087.8	22454	22077	11461	18216	11060	-	-	-	LMGP06010004	-	-	-	--
LIPID-N-0529	PI(18:0_22:4)	GP	PI	914.588	[M-H]-	C49H87O13P	311400	220210	303330	277280	351970	141930	163950	181310	174320	233530	466090	153060	231520	291440	305100	330750	339110	510630	393010	252870	-	HMDB0009817	-	LMGP06010853	-	88573	-	--
LIPID-N-0538	PI(20:4_18:1)	GP	PI	884.541	[M-H]-	C47H81O13P	287920	256780	270070	286030	369910	112370	130580	138370	108290	173590	155670	25119	89470	107010	73679	94378	57935	61157	70354	46411	-	HMDB0009895	-	LMGP06010599	-	89128	-	--
LIPID-N-0544	PI(18:0_22:5)	GP	PI	912.573	[M-H]-	C49H85O13P	319770	283420	291580	293860	371250	84898	101600	105530	105960	140550	312120	147260	238110	283960	231920	162320	132770	140470	149110	102660	-	-	-	-	-	-	-	--
LIPID-N-0551	PI(18:0_22:6)	GP	PI	910.557	[M-H]-	C49H83O13P	27158	15223	17285	20206	24046	9155.7	6657.5	8235.6	8878	13991	18901	13761	13327	14886	7693	10073	7654.1	2900.3	9644.7	3375.7	-	HMDB0009821	-	LMGP06010012	-	88600	-	--
LIPID-N-0557	PI(20:4_20:4)	GP	PI	906.526	[M-H]-	C49H79O13P	5857.8	4494	3995.9	7742.2	8529.3	3294.7	1843.2	2110.5	2318	3931.7	3979.3	1811.7	6419.5	5957.4	2304.2	324.82	482.83	993.13	2037.8	321.71	-	-	-	-	-	-	-	--
LIPID-N-0563	PS(18:0_18:0)	GP	PS	791.568	[M-H]-	C42H82NO10P	11928000	9334300	10323000	11645000	10951000	15229000	15335000	16701000	12605000	17338000	13718000	11689000	11618000	14024000	12739000	10247000	11112000	9727000	9224900	9531800	C02737	HMDB0012378	-	LMGP03010036	-	84519	-	ko00260,ko00564,ko01100,ko05140,ko05146,ko05322
LIPID-N-0567	PS(16:0_18:1)	GP	PS	761.521	[M-H]-	C40H76NO10P	78567	43280	63921	60959	76789	67171	89293	104920	78039	111520	118750	62670	113430	103080	56039	84726	65160	90152	88601	49340	C02737	HMDB0012357	-	LMGP03010007	-	34086	-	ko00260,ko00564,ko01100,ko05140,ko05146,ko05322
LIPID-N-0569	PS(18:0_17:1)	GP	PS	775.536	[M-H]-	C41H78NO10P	172410	140140	198290	192250	168590	75814	115020	89408	87908	79521	120650	118970	102390	143570	137780	136530	169660	217800	127210	156550	C02737	-	-	LMGP03010313	-	-	-	ko00260,ko00564,ko01100,ko05140,ko05146,ko05322
LIPID-N-0570	PS(18:0_18:1)	GP	PS	789.552	[M-H]-	C42H80NO10P	740010	602930	634460	684880	850980	728590	989430	903770	996810	1346600	1592800	641790	1143200	1137400	784940	924730	712120	720180	887250	461650	C02737	HMDB0010163	59720717	LMGP03010025	-	79096	-	ko00260,ko00564,ko01100,ko05140,ko05146,ko05322
LIPID-N-0577	PS(18:0_18:2)	GP	PS	787.536	[M-H]-	C42H78NO10P	355290	322970	366790	371700	420160	206570	294340	267930	255900	351750	596100	275190	484000	527550	405660	300810	200320	198150	230560	150030	C02737	HMDB0012380	-	LMGP03010031	-	84513	-	ko00260,ko00564,ko01100,ko05140,ko05146,ko05322
LIPID-N-0578	PS(18:1_19:1)	GP	PS	801.552	[M-H]-	C43H80NO10P	29956	24685	26492	24028	29414	42685	43435	22365	47295	46781	52043	40945	42545	44972	31555	40957	24376	34165	39039	21906	C02737	-	-	LMGP03010333	-	-	-	ko00260,ko00564,ko01100,ko05140,ko05146,ko05322
LIPID-N-0582	PS(18:0_18:3)	GP	PS	785.521	[M-H]-	C42H76NO10P	3431.4	6239.3	10844	3927.2	15835	16973	22044	13444	20403	38322	16513	6361.9	13203	7814.3	14375	7502.3	10986	9186.8	6354	5300.1	C02737	-	-	LMGP03010315	-	-	-	ko00260,ko00564,ko01100,ko05140,ko05146,ko05322
LIPID-N-0584	PS(18:0_20:3)	GP	PS	813.552	[M-H]-	C44H80NO10P	158610	144070	172180	143950	179820	55467	100330	103130	93799	125040	222910	124120	178180	199190	130410	151130	96708	97413	107700	69730	C02737	HMDB0012382	-	LMGP03010885	-	84512	-	ko00260,ko00564,ko01100,ko05140,ko05146,ko05322
LIPID-N-0586	PS(18:0_22:3)	GP	PS	841.583	[M-H]-	C46H84NO10P	8158	6741.4	8552.3	10012	5284.9	20753	22052	18862	21976	14135	10715	12380	5236.8	8734.7	12136	22892	23542	23937	17620	21459	C02737	-	-	-	-	-	-	ko00260,ko00564,ko01100,ko05140,ko05146,ko05322
LIPID-N-0587	PS(16:0_20:4)	GP	PS	783.505	[M-H]-	C42H74NO10P	45574	39710	30749	30948	65361	18550	37099	23464	28018	39887	20079	13699	28524	30973	14553	39821	21626	20369	41728	20232	C02737	HMDB0012361	-	LMGP03010038	-	90029	-	ko00260,ko00564,ko01100,ko05140,ko05146,ko05322
LIPID-N-0588	PS(17:0_20:4)	GP	PS	797.521	[M-H]-	C43H76NO10P	23745	21678	19008	22850	15935	41769	31863	52127	45255	45569	26760	50559	22327	26612	41243	44634	66141	88207	47296	90782	C02737	-	-	LMGP03010003	-	-	-	ko00260,ko00564,ko01100,ko05140,ko05146,ko05322
LIPID-N-0589	PS(18:0_20:4)	GP	PS	811.536	[M-H]-	C44H78NO10P	1810500	1375300	1620200	1617100	2031500	1365100	1708000	1768700	1463800	2137300	2171700	1197500	1865000	2064300	1624900	1691900	1623800	1527300	1894700	1325300	C02737	HMDB0012383	-	LMGP03010039	-	79113	-	ko00260,ko00564,ko01100,ko05140,ko05146,ko05322
LIPID-N-0593	PS(18:0_20:5)	GP	PS	809.521	[M-H]-	C44H76NO10P	33725	30608	29777	30546	27748	38569	57381	36325	39856	51963	37934	20551	28257	31613	7431.3	20240	22896	19243	32551	16966	C02737	HMDB0112378	-	LMGP03010884	-	-	-	ko00260,ko00564,ko01100,ko05140,ko05146,ko05322
LIPID-N-0595	PS(18:0_22:5)	GP	PS	837.552	[M-H]-	C46H80NO10P	737370	624690	659200	753140	859350	418930	458220	417800	458350	624160	909050	489470	684180	796080	628290	374420	357610	306480	335860	258580	C02737	HMDB0010166	-	-	-	90040	-	ko00260,ko00564,ko01100,ko05140,ko05146,ko05322
LIPID-N-0596	PS(16:0_22:6)	GP	PS	807.505	[M-H]-	C44H74NO10P	90647	78309	93687	90391	130750	56800	54431	90847	67122	98187	44709	28489	49674	64447	37820	61022	45516	35790	63118	45828	C02737	HMDB0012362	-	LMGP03010043	-	79103	-	ko00260,ko00564,ko01100,ko05140,ko05146,ko05322
LIPID-N-0597	PS(17:0_22:6)	GP	PS	821.521	[M-H]-	C45H76NO10P	18148	25200	16241	21148	20203	16153	19276	25179	17058	31766	40251	38513	36522	28434	23339	11584	17338	16015	15042	11208	C02737	-	-	LMGP03010892	-	-	-	ko00260,ko00564,ko01100,ko05140,ko05146,ko05322
LIPID-N-0598	PS(18:0_22:6)	GP	PS	835.536	[M-H]-	C46H78NO10P	660080	582530	642000	564000	887890	448010	614790	686010	528930	1118900	1122400	389510	639200	736960	524490	336610	278600	277760	368450	180160	C02737	HMDB0010163	59720717	LMGP03010040	-	79096	-	ko00260,ko00564,ko01100,ko05140,ko05146,ko05322
LIPID-N-0602	CerP(d18:1/16:0)	SL	CerP	617.478	[M-H]-	C34H68NO6P	20251	14290	13363	17259	17274	41942	47277	35948	32537	39666	29083	26236	25749	45425	36571	33078	34670	35315	24690	31113	-	HMDB0010700	-	LMSP02050002	-	73145	-	--
LIPID-N-0605	CerP(d18:1/22:0)	SL	CerP	701.572	[M-H]-	C40H80NO6P	6594.8	4178.2	5488	5347.7	5095.4	6427.3	6553.6	7968.1	6104.3	6997.1	4113.8	4958.4	5017.7	5396.4	4050.5	8432.4	7395.5	6265.4	6164.2	5720.9	-	HMDB0010703	-	LMSP02050006	-	73138	-	--
LIPID-N-0606	CerP(d18:1/24:0)	SL	CerP	729.604	[M-H]-	C42H84NO6P	14416	13579	14964	17478	13239	15506	20908	19964	14793	19936	19306	14855	12397	20293	22306	22743	15346	15702	17819	20752	-	HMDB0010704	-	LMSP02050008	-	73137	-	--
LIPID-N-0609	CerP(d18:1/18:1)	SL	CerP	643.494	[M-H]-	C36H70NO6P	377000	359320	455240	498470	354180	989720	1064600	969030	898600	573570	548500	654520	509140	818140	1055200	861570	859700	696380	609310	886260	-	-	-	-	-	-	-	--
LIPID-N-0613	CerP(d18:1/20:3)	SL	CerP	667.494	[M-H]-	C38H70NO6P	12829	5468	6941.5	11384	9893.8	19787	10385	18760	23340	15819	12335	15879	9468.5	19777	16297	14852	13328	18293	17375	13267	-	-	-	-	-	-	-	--
LIPID-N-0615	LPA(16:0)	GP	LPA	410.243	[M-H]-	C19H39O7P	25954	19134	19437	21753	25187	8540.1	9716.3	11714	11017	10479	14689	12915	16002	17347	12488	20116	15782	14565	21785	9967.8	C00681	HMDB0007849	-	LMGP10050042	-	-	-	ko00561,ko00564,ko01100,ko04072,ko04080,ko04540,ko04810,ko04975,ko04977,ko05130,ko05200
LIPID-N-0616	LPA(18:0)	GP	LPA	438.275	[M-H]-	C21H43O7P	8226.7	6124.1	5773.9	6092.6	8848.8	6184.8	5415.6	6445.7	4342.9	9053.4	8506.8	4565.8	7132.2	7919.6	5669.9	5090.4	4762.7	3269.6	5782.5	2895.7	C00681	HMDB0007850	-	LMGP10050043	-	-	-	ko00561,ko00564,ko01100,ko04072,ko04080,ko04540,ko04810,ko04975,ko04977,ko05130,ko05200
LIPID-N-0617	LPA(18:1)	GP	LPA	436.259	[M-H]-	C21H41O7P	2851.9	3368.5	3184	5955.2	2701.1	3655	4260.6	3451.6	3810.7	6953	2798.4	3038	3040.2	3115.7	2087.4	3650.5	4729.2	3626	3514.9	2400.8	C00681	HMDB07849	-	-	-	-	-	ko00561,ko00564,ko01100,ko04072,ko04080,ko04540,ko04810,ko04975,ko04977,ko05130,ko05200
LIPID-N-0618	LPA(18:2)	GP	LPA	434.243	[M-H]-	C21H39O7P	10278	8909	13093	12946	14106	6167.3	5607.2	4574.4	3388	6291	8262.5	7853.3	7659.6	11963	6903.3	6554.8	6370.3	6572.3	6955	3565.1	C00681	HMDB07849	-	-	-	-	-	ko00561,ko00564,ko01100,ko04072,ko04080,ko04540,ko04810,ko04975,ko04977,ko05130,ko05200
LIPID-N-0619	LPA(20:4)	GP	LPA	458.243	[M-H]-	C23H39O7P	9816.2	6784.8	6854.2	8625.2	6936.9	5085.2	5885.6	8350.3	6504.4	6870.3	8246.2	5075.2	7795	6654.2	6863.8	5851.7	8531.4	4777.5	5762.4	4553.6	C00681	HMDB07849	-	-	-	-	-	ko00561,ko00564,ko01100,ko04072,ko04080,ko04540,ko04810,ko04975,ko04977,ko05130,ko05200
LIPID-N-0624	PA(16:0_18:0)	GP	PA	676.504	[M-H]-	C37H73O8P	24145	16725	21971	24172	23994	14716	19450	11512	16307	14663	30192	20594	22726	27432	28373	30199	27705	23371	23027	16587	C00416	-	-	LMGP10010908	-	-	-	ko00561,ko00564,ko01100,ko04024,ko04070,ko04072,ko04666,ko04912,ko04975,ko05200,ko05212,ko05231
LIPID-N-0630	PA(16:0_18:1)	GP	PA	674.489	[M-H]-	C37H71O8P	20509	13110	14954	9513.5	16086	30318	16545	30059	30192	15723	15120	21611	14898	21449	22097	21915	30534	28138	27620	27299	C00416	HMDB0007858	460605	LMGP10010007	-	89530	-	ko00561,ko00564,ko01100,ko04024,ko04070,ko04072,ko04666,ko04912,ko04975,ko05200,ko05212,ko05231
LIPID-N-0631	PA(18:0_18:1)	GP	PA	702.52	[M-H]-	C39H75O8P	22392	18984	18651	25271	15902	44205	38694	51514	31017	35747	20302	20787	19069	20546	25911	39378	39361	47304	35007	45236	C00416	-	-	LMGP10010037	-	-	-	ko00561,ko00564,ko01100,ko04024,ko04070,ko04072,ko04666,ko04912,ko04975,ko05200,ko05212,ko05231
LIPID-N-0633	PA(16:0_18:2)	GP	PA	672.473	[M-H]-	C37H69O8P	74522	73101	76037	66499	105570	20718	19238	23916	24866	31397	60743	45400	43634	60094	46532	77237	58164	49553	54542	49364	C00416	HMDB0000674	-	LMGP10010023	-	73246	5644	ko00561,ko00564,ko01100,ko04024,ko04070,ko04072,ko04666,ko04912,ko04975,ko05200,ko05212,ko05231
LIPID-N-0635	PA(18:1_18:1)	GP	PA	700.504	[M-H]-	C39H73O8P	124300	138360	158750	165540	149460	283290	277820	323220	266120	366810	195260	204500	177780	226950	216290	422800	348110	314780	351840	343400	C00416	HMDB0000674	-	LMGP10010962	-	73246	5644	ko00561,ko00564,ko01100,ko04024,ko04070,ko04072,ko04666,ko04912,ko04975,ko05200,ko05212,ko05231
LIPID-N-0639	PA(18:2_18:2)	GP	PA	696.473	[M-H]-	C39H69O8P	57093	50717	45331	64312	65976	18505	16037	11963	24927	25461	27415	24837	25597	30395	22519	21295	30192	24144	23299	22500	C00416	-	-	LMGP10010957	-	-	-	ko00561,ko00564,ko01100,ko04024,ko04070,ko04072,ko04666,ko04912,ko04975,ko05200,ko05212,ko05231
LIPID-N-0640	PA(18:0_20:4)	GP	PA	724.504	[M-H]-	C41H73O8P	344780	260170	353670	342280	398230	244780	303820	303850	260590	360770	509950	218390	296730	338690	261300	353900	339340	312770	342070	197000	C00416	-	-	LMGP10010024	-	-	-	ko00561,ko00564,ko01100,ko04024,ko04070,ko04072,ko04666,ko04912,ko04975,ko05200,ko05212,ko05231
LIPID-N-0643	PA(16:1_22:4)	GP	PA	722.489	[M-H]-	C41H71O8P	60063	58206	74448	62536	70069	53302	56741	59249	47496	60475	57728	55154	57362	72159	74771	88914	72149	78600	81226	81982	C00416	-	-	LMGP10010223	-	-	-	ko00561,ko00564,ko01100,ko04024,ko04070,ko04072,ko04666,ko04912,ko04975,ko05200,ko05212,ko05231
LIPID-N-0647	PA(18:0_22:6)	GP	PA	748.504	[M-H]-	C43H73O8P	5169.1	9179.9	13564	11599	9199.4	23614	16384	24404	20804	20777	8994.3	15398	12475	12365	10798	16009	12422	11193	8420	9577.7	C00416	-	-	LMGP10010039	-	-	-	ko00561,ko00564,ko01100,ko04024,ko04070,ko04072,ko04666,ko04912,ko04975,ko05200,ko05212,ko05231
LIPID-N-0650	PA(18:1_22:6)	GP	PA	746.489	[M-H]-	C43H71O8P	9648.4	12606	12076	12498	7191.1	35039	31629	36765	29713	33193	9842.4	13876	9835.4	5818.1	10824	11431	15583	18172	18993	10290	C00416	-	-	LMGP10010040	-	-	-	ko00561,ko00564,ko01100,ko04024,ko04070,ko04072,ko04666,ko04912,ko04975,ko05200,ko05212,ko05231
LIPID-N-0662	LPG(18:3)	GP	LPG	506.264	[M-H]-	C24H43O9P	16058	11942	13774	16438	15232	31869	33987	28804	32057	32349	30890	23036	27865	34393	27789	13201	17391	14590	9669.9	14214	-	-	-	LMGP04050020	-	-	-	--
LIPID-N-0665	LPG(20:2)	GP	LPG	536.311	[M-H]-	C26H49O9P	13812	16294	15779	13220	15060	7623.9	10667	9079.9	5269.4	8895.9	13800	15267	13186	15288	13723	8249.8	11281	10542	7436.3	9343.1	-	-	-	LMGP04050024	-	-	-	--
LIPID-N-0666	LPG(20:3)	GP	LPG	534.296	[M-H]-	C26H47O9P	32153	27876	21733	28982	29159	13620	15231	10590	16547	14745	23370	18190	22278	20262	23646	12746	19934	13130	14197	16525	-	-	-	LMGP04050025	-	-	-	--
LIPID-N-0667	LPG(20:5)	GP	LPG	530.264	[M-H]-	C26H43O9P	3528.3	2940.9	2839.9	3640.3	2761.2	2526.7	5086.4	3935.7	2272.9	2742.4	3778.7	4513.6	2331.4	1704.7	3929	2534.6	3041	1483.9	458.87	1910.1	-	-	-	LMGP04050030	-	-	-	--
LIPID-N-0668	LPG(22:4)	GP	LPG	560.311	[M-H]-	C28H49O9P	92224	91618	98112	101450	106040	34224	40379	38312	33037	38965	68296	62030	56439	67944	71948	59606	67333	61718	62526	63783	-	-	-	LMGP04050017	-	-	-	--
LIPID-N-0681	LPI(17:0)	GP	LPI	586.312	[M-H]-	C26H51O12P	29303	22331	23681	23594	33586	6066.7	7608.2	7618.8	7574.1	11235	14264	7327.2	13882	12112	8216.9	25241	22884	19120	26474	11596	-	-	-	LMGP06050029	-	-	-	--
LIPID-N-0683	LPI(19:0)	GP	LPI	614.343	[M-H]-	C28H55O12P	17874	14514	14806	16208	22063	4278.4	3337.9	3449	3367.3	6054.7	9357.8	5665.2	8861.3	8982.8	6444.7	7434.2	7280.3	6714.8	8969.2	3882.2	-	-	-	LMGP06050027	-	-	-	--
LIPID-N-0684	LPI(20:0)	GP	LPI	628.359	[M-H]-	C29H57O12P	4276.2	3361.2	3608.9	3475	5845.7	1001.5	659.29	1043.9	1153.3	1453.2	2798.5	1622.9	2065.7	2523.7	2219.3	1840.3	1774.5	1338.8	1742	1067.3	-	-	-	LMGP06050011	-	-	-	--
LIPID-N-0692	PA(18:1_18:2)	GP	PA	698.489	[M-H]-	C39H71O8P	289780	289960	323820	321920	340910	206160	201990	155990	183030	152650	342930	310440	250750	175070	398670	301300	307700	285930	257760	343780	C00416	-	-	LMGP10010961	-	-	-	ko00561,ko00564,ko01100,ko04024,ko04070,ko04072,ko04666,ko04912,ko04975,ko05200,ko05212,ko05231
LIPID-N-0695	FFA(19:0)	FA	FFA	298.287	[M-H]-	C19H38O2	1004900	418510	313830	376350	293130	630040	1315200	485150	496870	448700	647280	793070	569390	563200	809340	444510	456010	1150500	404510	881260	-	-	-	-	-	-	-	--
LIPID-N-0700	FFA(28:0)	FA	FFA	424.428	[M-H]-	C28H56O2	124990	101950	101560	99026	130250	120790	121920	121250	123500	116130	100160	119670	102760	94237	96331	97388	95754	123550	110070	144350	-	-	-	-	-	-	-	--
LIPID-N-0701	FFA(29:0)	FA	FFA	438.444	[M-H]-	C29H58O2	29942	29420	22942	25175	32126	52430	54663	57113	40613	46628	61740	76863	75505	78994	85505	56800	87279	76321	52582	138130	-	-	-	-	-	-	-	--
LIPID-N-0702	FFA(30:0)	FA	FFA	452.459	[M-H]-	C30H60O2	27258	21392	23879	14732	42613	43598	66310	60932	52159	44317	53591	78837	61873	58202	76265	60812	71739	73086	65590	108170	-	-	-	-	-	-	-	--
LIPID-N-0708	FFA(36:0)	FA	FFA	536.553	[M-H]-	C36H72O2	12171	10790	18337	20462	10581	143910	146750	149100	117420	129560	84952	87754	74840	90599	91864	78227	106950	108590	80161	111950	-	-	-	-	-	-	-	--
LIPID-N-0710	FFA(21:1)	FA	FFA	324.303	[M-H]-	C21H40O2	77812	45495	46930	29818	41539	78500	145980	67076	58984	56685	68648	67543	66070	62062	78060	61469	76445	123150	55122	82435	-	-	-	-	-	-	-	--
LIPID-N-0711	FFA(26:1)	FA	FFA	394.381	[M-H]-	C26H50O2	46710	46638	37068	48326	33295	43771	59791	34426	44990	35005	42854	27405	21254	49431	53697	47098	50872	54014	64463	66333	-	-	-	-	-	-	-	--
LIPID-N-0714	FFA(32:1)	FA	FFA	478.475	[M-H]-	C32H62O2	36735	34645	39196	24202	36762	45751	49262	43977	43365	50051	63584	58125	66545	61965	56122	58974	64811	59479	52909	78526	-	-	-	-	-	-	-	--
LIPID-N-0717	FFA(38:1)	FA	FFA	562.569	[M-H]-	C38H74O2	9	9	9	9	9	29734	34982	20719	29320	27369	22540	23129	23377	17171	15084	16951	25982	25843	19604	27044	-	-	-	-	-	-	-	--
LIPID-N-0719	FFA(19:2)	FA	FFA	294.256	[M-H]-	C19H34O2	139990	113330	137760	116410	91690	208650	199360	207770	201340	211370	122850	120440	85574	105200	99774	128680	177110	174070	170910	192540	-	-	-	-	-	-	-	--
LIPID-N-0720	FFA(21:2)	FA	FFA	322.287	[M-H]-	C21H38O2	14427	19877	17141	15212	28409	28946	28045	26533	14348	24416	20828	25627	19922	12565	26795	20512	24800	20433	27336	17696	-	-	-	-	-	-	-	--
LIPID-N-0723	FFA(16:3)	FA	FFA	250.193	[M-H]-	C16H26O2	35248	29075	33067	43265	56863	147190	135600	159110	132990	161890	54666	44452	42196	42398	58783	64994	73912	86131	60312	55070	-	-	-	-	-	-	-	--
LIPID-N-0729	PE(O-16:0_16:0)	GP	PE-O	677.536	[M-H]-	C37H76NO7P	13275	10493	16570	15065	11670	11582	19019	9024.1	8579.2	15286	14687	7773.3	11747	14084	12610	15289	13749	23651	16673	12677	-	-	-	LMGP02020103	-	-	-	--
LIPID-N-0734	PE(O-16:1_16:0)	GP	PE-O	675.52	[M-H]-	C37H74NO7P	68430	59805	62104	76626	72542	36547	56535	47466	45931	51493	79618	63196	70522	80282	72331	72072	70276	71955	70378	59685	-	-	-	-	-	-	-	--
LIPID-N-0736	PE(O-16:0_18:1)	GP	PE-O	703.552	[M-H]-	C39H78NO7P	27648	23721	24907	27273	24801	49881	65005	51623	49088	58064	22259	12859	18871	22579	20707	47281	58717	53127	42951	43480	-	HMDB0011157	-	LMGP02020018	-	-	-	--
LIPID-N-0748	PE(O-16:1_16:1)	GP	PE-O	673.505	[M-H]-	C37H72NO7P	95422	100050	116150	98799	117740	136040	134610	124120	140550	138650	85815	67025	87124	83484	95025	150790	158830	169590	148030	118400	-	-	-	-	-	-	-	--
LIPID-N-0750	PE(O-16:1_18:1)	GP	PE-O	701.536	[M-H]-	C39H76NO7P	638350	577940	619050	701990	743170	655250	875440	745150	709120	897180	894020	587610	804810	836430	824510	806830	775490	829820	711050	563030	-	-	-	-	-	-	-	--
LIPID-N-0751	PE(O-17:1_18:1)	GP	PE-O	715.552	[M-H]-	C40H78NO7P	69009	48015	60232	73601	77923	59783	74126	65462	55027	86245	50060	41754	42292	47221	47054	69023	74332	75603	69204	56303	-	-	-	-	-	-	-	--
LIPID-N-0753	PE(O-18:1_18:1)	GP	PE-O	729.567	[M-H]-	C41H80NO7P	650210	537240	519720	635620	693250	553790	643740	646500	541000	801630	676490	383440	615010	597380	535520	566000	570180	497970	507420	392460	-	-	-	-	-	-	-	--
LIPID-N-0758	PE(O-18:1_20:1)	GP	PE-O	757.599	[M-H]-	C43H84NO7P	22518	16806	20468	22924	28778	10785	9628.6	11257	8404.2	16730	18951	9952.7	15777	16882	16833	12177	12959	10453	10143	11474	-	-	-	-	-	-	-	--
LIPID-N-0759	PE(O-16:1_22:1)	GP	PE-O	757.599	[M-H]-	C43H84NO7P	4631.9	4356.6	4290.3	5521.2	5995.2	4005.6	5736	5709.8	3643.5	6996.3	4642.7	2283.9	5438.6	4162.2	4333.9	3460.6	5335.4	4568.3	4207.1	3833.8	-	-	-	-	-	-	-	--
LIPID-N-0760	PE(O-20:1_18:1)	GP	PE-O	757.599	[M-H]-	C43H84NO7P	29714	27934	25550	33441	33494	23066	23224	23495	20129	32346	27046	18163	28667	30724	22423	19365	24312	23648	22351	17818	-	-	-	-	-	-	-	--
LIPID-N-0763	PE(O-18:1_22:1)	GP	PE-O	785.63	[M-H]-	C45H88NO7P	5744.2	5372.9	5442.6	6793.1	6935.4	3944.6	4636.4	5072.6	3319	4309.3	5910	2859.3	5108	2888.7	4404.4	5213.2	5444.8	5581	5455	2896.1	-	-	-	-	-	-	-	--
LIPID-N-0765	PE(O-22:1_18:1)	GP	PE-O	785.63	[M-H]-	C45H88NO7P	2673.9	3123.8	2280.7	3105.3	2559.9	1712.4	2036.5	1825.5	1601.7	2419.7	3074.9	1964.5	1289.7	2501.9	2075.3	2468.3	2189.5	1874.8	2087.2	1911.4	-	-	-	-	-	-	-	--
LIPID-N-0770	PE(O-17:1_18:2)	GP	PE-O	713.536	[M-H]-	C40H76NO7P	283870	253950	251410	252490	307540	99965	137780	107210	85202	148660	163050	99956	110730	148760	127640	244120	210490	242860	241930	215780	-	-	-	-	-	-	-	--
LIPID-N-0773	PE(O-18:1_18:2)	GP	PE-O	727.552	[M-H]-	C41H78NO7P	6150400	5402600	5930800	6499400	6749000	4160300	5655200	4979100	4231900	5712500	5426800	2968400	4249400	4592500	4319700	6751500	7053500	6352400	6612200	5505200	-	-	-	-	-	-	-	--
LIPID-N-0774	PE(O-18:2_18:1)	GP	PE-O	727.552	[M-H]-	C41H78NO7P	97706	75488	110550	110550	100010	18154	43893	32506	34646	46473	13510	9202.7	20089	25820	16881	52098	53459	75505	53220	35265	-	-	-	-	-	-	-	--
LIPID-N-0777	PE(O-20:1_18:2)	GP	PE-O	755.583	[M-H]-	C43H82NO7P	223620	170230	191800	223380	242130	83446	103060	95210	74742	114170	222750	113180	155790	188240	153160	170600	165500	136360	143700	111200	-	-	-	-	-	-	-	--
LIPID-N-0782	PE(O-22:1_18:2)	GP	PE-O	783.614	[M-H]-	C45H86NO7P	28155	23422	30033	35901	31064	13339	13363	11175	10593	14938	29868	18945	25507	27847	22525	21644	24618	18738	22456	12354	-	-	-	-	-	-	-	--
LIPID-N-0783	PE(O-18:1_22:2)	GP	PE-O	783.614	[M-H]-	C45H86NO7P	6111.6	5036.1	4734	5523.5	6908	4920.7	6371.1	4449.3	5014.9	4227.6	6132.1	3204.2	4578.1	4150.2	2843.2	4982.4	5852.4	4627.2	4667.9	4833.5	-	-	-	-	-	-	-	--
LIPID-N-0788	PE(O-16:0_20:4)	GP	PE-O	725.536	[M-H]-	C41H76NO7P	191250	161000	201890	215060	210750	226830	317510	316190	293960	356300	264550	139470	220220	232700	214310	449230	458940	513600	401720	347510	-	-	-	LMGP02020019	-	-	-	--
LIPID-N-0790	PE(O-18:3_18:1)	GP	PE-O	725.536	[M-H]-	C41H76NO7P	227130	172410	208370	242570	185270	118110	198590	165090	142340	161470	209290	131240	188750	205120	158660	234370	201210	153480	194750	155750	-	-	-	-	-	-	-	--
LIPID-N-0791	PE(O-18:2_18:2)	GP	PE-O	725.536	[M-H]-	C41H76NO7P	1226000	1165500	1167200	1335600	1253000	73314	105670	68950	83945	93789	224730	134340	141700	180920	165490	322370	334760	328170	240210	226900	-	-	-	-	-	-	-	--
LIPID-N-0794	PE(O-18:1_20:3)	GP	PE-O	753.567	[M-H]-	C43H80NO7P	99625	88996	99224	118610	111880	102110	174210	135310	114230	143940	124470	88051	121950	133520	119360	139400	135500	96373	114650	110140	-	-	-	-	-	-	-	--
LIPID-N-0795	PE(O-18:2_20:2)	GP	PE-O	753.567	[M-H]-	C43H80NO7P	13846	13766	17711	17109	14091	15868	23962	21885	14928	21622	19852	14007	17614	19651	18436	15787	17435	12917	14134	11164	-	-	-	-	-	-	-	--
LIPID-N-0806	PE(O-15:1_20:4)	GP	PE-O	709.505	[M-H]-	C40H72NO7P	102850	107200	111960	103260	121460	87121	89520	97365	90399	90099	114960	71283	89976	111940	117850	123520	117600	124090	111060	123450	-	-	-	-	-	-	-	--
LIPID-N-0808	PE(O-18:3_18:2)	GP	PE-O	723.52	[M-H]-	C41H74NO7P	197450	179940	193730	234310	163220	78277	99955	100140	92726	61396	111960	120130	123270	133460	144790	133100	227640	179180	182130	228110	-	-	-	-	-	-	-	--
LIPID-N-0809	PE(O-16:1_20:4)	GP	PE-O	723.52	[M-H]-	C41H74NO7P	5709000	4391200	5173100	5831800	5516000	8711500	10840000	9236100	9517200	10435000	8362600	5398600	6442300	8472100	7351700	8239600	8978000	8259300	7001600	7109300	-	-	-	-	-	-	-	--
LIPID-N-0811	PE(O-17:1_20:4)	GP	PE-O	737.536	[M-H]-	C42H76NO7P	550180	472680	508230	579450	525390	675860	865120	726860	624630	850880	502010	353520	408470	433360	254830	811930	853810	811390	645330	604660	-	-	-	-	-	-	-	--
LIPID-N-0814	PE(O-18:1_20:4)	GP	PE-O	751.552	[M-H]-	C43H78NO7P	4119300	3631500	3878300	4354500	4397800	4965800	6115400	5891300	5133700	6580000	5160300	3546400	4704700	5265500	4502400	5194900	5463500	5146800	4930500	4052900	-	-	-	-	-	-	-	--
LIPID-N-0815	PE(O-19:1_20:4)	GP	PE-O	765.567	[M-H]-	C44H80NO7P	36386	32865	35203	34585	35698	25613	32609	29228	26530	37987	28288	22159	24066	29222	22759	37505	35245	35293	25387	20701	-	-	-	-	-	-	-	--
LIPID-N-0820	PE(O-18:1_22:4)	GP	PE-O	779.583	[M-H]-	C45H82NO7P	619280	525230	530900	608250	640010	459930	633780	528820	485040	647380	628770	419220	606640	600070	525040	695110	615330	570390	552400	446380	-	-	-	-	-	-	-	--
LIPID-N-0821	PE(O-20:1_20:4)	GP	PE-O	779.583	[M-H]-	C45H82NO7P	138890	107600	120180	139040	154620	125830	169610	143510	121840	175600	172320	92456	148400	160500	141440	121000	133740	124010	108610	86449	-	-	-	-	-	-	-	--
LIPID-N-0825	PE(O-22:1_20:4)	GP	PE-O	807.614	[M-H]-	C47H86NO7P	16667	12977	13303	18157	16307	10706	13412	14064	10634	17201	13894	13856	12826	15601	15993	13268	17954	11711	11524	7691.9	-	-	-	-	-	-	-	--
LIPID-N-0826	PE(O-20:1_22:4)	GP	PE-O	807.614	[M-H]-	C47H86NO7P	13214	11031	13974	14995	15715	6040.1	10840	9706.4	7785.2	8110	13373	6642.9	13575	11825	13034	11376	10944	9696.5	8518.2	7405.1	-	-	-	-	-	-	-	--
LIPID-N-0831	PE(O-16:1_20:5)	GP	PE-O	721.505	[M-H]-	C41H72NO7P	179240	157570	174300	172000	188720	356720	367680	388890	316880	402830	193310	151870	185180	238700	256030	246280	248760	246930	249250	224960	-	-	-	-	-	-	-	--
LIPID-N-0833	PE(O-16:2_20:4)	GP	PE-O	721.505	[M-H]-	C41H72NO7P	114990	105910	90267	129330	131730	58476	99035	61419	59854	68649	65381	38587	61274	63564	65877	96325	100780	97944	88989	77622	-	-	-	-	-	-	-	--
LIPID-N-0836	PE(O-17:2_20:4)	GP	PE-O	735.52	[M-H]-	C42H74NO7P	22143	15569	28030	11972	24392	41036	30149	29490	27915	22517	7751.8	21198	12541	11525	16310	39532	28872	29150	18558	28429	-	-	-	-	-	-	-	--
LIPID-N-0837	PE(O-18:2_20:4)	GP	PE-O	749.536	[M-H]-	C43H76NO7P	4548300	3775200	4887600	4741700	4402500	4566800	4900600	4674400	4429700	5219200	3921400	2752800	3326300	4068200	3737300	4230700	4389800	4235300	3761500	3637100	-	-	-	-	-	-	-	--
LIPID-N-0840	PE(O-16:1_22:5)	GP	PE-O	749.536	[M-H]-	C43H76NO7P	1385400	989590	1258600	1320900	1322500	1614800	2281800	1891500	1735400	1854000	1817400	1286400	1344000	1833500	1635400	1455500	1371000	1299600	1217700	1005200	-	-	-	-	-	-	-	--
LIPID-N-0841	PE(O-17:1_22:5)	GP	PE-O	763.552	[M-H]-	C44H78NO7P	85444	76775	77344	106890	90525	54137	82987	55203	59966	80582	60504	45529	53763	64697	44799	60289	61177	74508	71799	50771	-	-	-	-	-	-	-	--
LIPID-N-0842	PE(O-18:1_22:5)	GP	PE-O	777.567	[M-H]-	C45H80NO7P	606540	511270	587150	628800	628590	586960	795160	644040	585060	740100	525140	420210	579670	597660	502250	531640	520500	505050	486090	426050	-	-	-	-	-	-	-	--
LIPID-N-0854	PE(O-15:1_22:6)	GP	PE-O	733.505	[M-H]-	C42H72NO7P	9196.8	10268	11583	9233.5	6171	10218	9174.8	13112	16214	14040	5936.9	6290	5363	12369	7171.9	9234.8	12613	11152	2873.7	7690	-	-	-	-	-	-	-	--
LIPID-N-0857	PE(O-16:1_22:6)	GP	PE-O	747.52	[M-H]-	C43H74NO7P	175900	126480	147940	171040	170980	312910	328880	318890	279970	351560	244940	231540	210920	209630	219490	173610	173030	181470	175980	171430	-	-	-	-	-	-	-	--
LIPID-N-0858	PE(O-17:1_22:6)	GP	PE-O	761.536	[M-H]-	C44H76NO7P	65616	49750	59843	73050	44443	84836	106350	90673	95740	109130	50009	40168	46168	62791	60190	52083	69598	64277	56906	57175	-	-	-	-	-	-	-	--
LIPID-N-0859	PE(O-18:1_22:6)	GP	PE-O	775.552	[M-H]-	C45H78NO7P	143400	127690	142440	158680	169230	218940	276540	247440	195950	270630	189400	112830	176490	183160	179640	133060	126190	130750	118370	113120	-	-	-	-	-	-	-	--
LIPID-N-0860	PE(O-20:3_20:4)	GP	PE-O	775.552	[M-H]-	C45H78NO7P	200370	191590	237980	248000	206300	213730	234270	199070	213140	235610	321240	273570	307220	354370	327240	243120	264320	221370	198470	218230	-	-	-	-	-	-	-	--
LIPID-N-0861	PE(O-18:2_22:5)	GP	PE-O	775.552	[M-H]-	C45H78NO7P	29356	12593	35815	31327	31612	50096	64366	60034	41790	42763	45285	27293	28315	44181	53913	62284	65135	55497	64592	46592	-	-	-	-	-	-	-	--
LIPID-N-0871	PE(O-18:2_22:6)	GP	PE-O	773.536	[M-H]-	C45H76NO7P	41449	30656	45364	37713	45211	71168	79978	79065	58857	84978	55667	44999	35139	54185	62151	39311	38915	36547	24561	37659	-	-	-	-	-	-	-	--
LIPID-N-0872	PE(O-18:3_22:5)	GP	PE-O	773.536	[M-H]-	C45H76NO7P	108430	98431	118330	105940	113650	42265	50044	45407	42548	37601	101910	51972	65688	89904	107990	41134	55118	56538	49308	50197	-	-	-	-	-	-	-	--
LIPID-N-0881	PMeOH(16:0_18:2)	GP	PMeOH	686.489	[M-H]-	C38H71O8P	26445	18559	35304	54889	26257	17052	13939	16497	18483	17269	30351	48426	27651	28057	26343	25797	33509	28424	17725	31789	-	-	-	-	-	-	-	--
LIPID-N-0882	PMeOH(18:0_18:2)	GP	PMeOH	714.52	[M-H]-	C40H75O8P	44945	24240	50645	29456	33218	20568	30392	19997	19374	18123	32063	27532	26027	19862	23464	35771	39042	36534	37881	24302	-	-	-	-	-	-	-	--
LIPID-P-0001	DL-Carnitine	FA	CAR	161.105	[M+H]+	C7H15NO3	19925	23653	24331	25701	29907	34123	34595	31704	29057	36434	55357	35540	47695	62571	61530	37034	32165	27621	25384	26223	C00318	HMDB0000062	10917	-	541-15-1	16347	52	ko04714,ko04976
LIPID-P-0002	Carnitine C2:0	FA	CAR	203.116	[M+H]+	C9H17NO4	36602	43468	45301	47124	43162	42925	46286	41416	40913	41422	196440	131110	147540	222870	224950	19422	16107	15551	12643	9971.3	C02571	HMDB0000201	7045767	LMFA07070049	3040-38-8	57589	-	ko04931
LIPID-P-0003	Carnitine C3:0	FA	CAR	217.131	[M+H]+	C10H19NO4	28193	26573	28058	29998	32121	24688	31647	30201	28919	25586	91879	70209	79866	92146	92951	17912	14230	11199	13105	11442	C03017	HMDB0000824	107738	LMFA07070105	17298-37-2	28867	5787	--
LIPID-P-0004	Carnitine C4:0	FA	CAR	231.147	[M+H]+	C11H21NO4	11833	16652	16169	18737	19084	2538	4127.4	2807.9	1841.6	2343.3	24878	18833	25164	23514	24441	6616	3037.1	4373.6	3382.1	2199.8	C02862	HMDB0002013	213144	LMFA07070054	25576-40-3	21949	6436	--
LIPID-P-0005	Carnitine C5:0	FA	CAR	245.163	[M+H]+	C12H23NO4	210100	169400	212840	213140	204470	192130	196260	188550	200350	189850	178380	191270	192870	184140	146560	173890	162840	176170	145600	158740	C02301	HMDB0000688	6426851	LMFA07070077	31023-24-2	73025	5657	ko04714
LIPID-P-0007	Carnitine C6:0	FA	CAR	259.178	[M+H]+	C13H25NO4	8575.3	7042.7	9935.8	8466.7	9627.5	2399.3	2906.5	1852.7	1629.8	2322.2	22033	22064	17283	21382	22066	9685.5	10296	9461.2	9110.2	10500	C02301	HMDB0000705	6426853	LMFA07070070	6418-78-6	70749	5673	ko04714
LIPID-P-0008	Carnitine C5-OH	FA	CAR	261.158	[M+H]+	C12H23NO5	5496.2	4608.3	5178.5	6256.3	6511.2	3546.9	3516.5	4830.7	4969.9	4571.5	7335.2	7628.8	8393.8	9308.5	8247.2	8959	8592.9	6286.4	7424.2	5749.1	C02301	HMDB0062555	57357187	LMFA07070073	-	-	-	ko04714
LIPID-P-0010	Carnitine C8:0	FA	CAR	287.21	[M+H]+	C15H29NO4	8100.3	7017.5	9380.3	7365.9	7006.1	9	9	9	9	9	7333.8	7084.1	9473.3	6085	7105.6	18592	18412	15621	18389	16509	C02301	HMDB0000791	11953814	LMFA07070095	25243-95-2	18102	-	ko04714
LIPID-P-0011	Carnitine C6-2OH	FA	CAR	289.153	[M+H]+	C13H23NO6	62068	62531	65777	70235	67663	62400	54714	60980	64194	65944	53259	62088	65255	58131	47045	52711	52954	51870	48151	52860	C02301	HMDB0000552	128145	LMFA07070087	102673-95-0	70857	5536	ko04714
LIPID-P-0013	Carnitine C10:0	FA	CAR	315.241	[M+H]+	C17H33NO4	13871	11565	14666	14109	15155	9	9	9	9	9	4747.9	2449.2	5538.9	4536.6	4717	11615	9207.1	9238.5	8103.7	10106	C02301	HMDB0000651	10245190	LMFA07070059	1492-27-9	68830	5623	ko04714
LIPID-P-0015	Carnitine C13:0	FA	CAR	357.288	[M+H]+	C20H39NO4	6992	5745.8	5918.3	6299.3	5469	3773.9	3747.8	1963.5	3436.2	3508.8	3291.2	3040.7	3414.8	3570.3	4796.2	4244.5	3336.5	3130.5	3032.7	3855.8	C02301	-	-	-	-	-	-	ko04714
LIPID-P-0016	Carnitine C12-OH	FA	CAR	359.267	[M+H]+	C19H37NO5	11719	13524	10423	13621	19807	9	9	9	9	9	10150	6324.4	11424	12877	8354	5563.2	4437.3	5184.8	5648.5	3584.3	C02301	-	-	LMFA07070039	-	-	-	ko04714
LIPID-P-0018	Carnitine C15:0	FA	CAR	385.319	[M+H]+	C22H43NO4	7855.2	6177.7	7945.2	5245.8	4911.2	18615	14303	10951	10949	13472	17523	9071.5	10651	13155	13180	7763.9	5463.4	7217.1	7387.6	5613.2	C02301	-	-	-	-	-	-	ko04714
LIPID-P-0019	Carnitine C12:1-2OH	FA	CAR	373.246	[M+H]+	C19H35NO6	72031	57476	66590	61141	69653	63387	68797	66244	63369	65925	55998	77711	57674	54778	54830	47458	50442	58552	48367	55116	C02301	-	-	LMFA07070083	-	-	-	ko04714
LIPID-P-0021	Carnitine C16:0	FA	CAR	399.335	[M+H]+	C23H45NO4	17913	17222	15350	17500	17794	30639	32972	31432	24769	33536	47861	47278	45582	52349	53049	9187.3	9802.4	8697.9	7748.9	8164.5	C02990	HMDB0000222	11953816	LMFA07070004	2364-67-2	17490	5231	ko00071,ko01212
LIPID-P-0023	Carnitine C18:0	FA	CAR	427.366	[M+H]+	C25H49NO4	52724	56030	62455	51622	48879	107930	86399	71825	65512	93667	157100	134390	150130	180550	179180	26826	26647	22531	16624	23840	C02301	HMDB0000848	52922056	LMFA07070008	25597-09-5	84644	5811	ko04714
LIPID-P-0024	Carnitine C20:0	FA	CAR	455.397	[M+H]+	C27H53NO4	18193	24125	22591	19830	17885	35877	31091	24696	24578	28799	43713	34244	40539	46142	47602	12203	10074	10848	7436.8	8693.5	C02301	-	-	-	-	-	-	ko04714
LIPID-P-0027	Carnitine C4:1-2OH	FA	CAR	261.121	[M+H]+	C11H19NO6	4755.8	5413.5	6579.2	5611.5	4871.5	4376.2	2802	3964.9	2942.5	4288.5	6568.7	6711.2	6783.7	9245.5	9059.2	9107.5	8614.6	6955.6	6614.7	6873.6	C02301	HMDB0061717	-	LMFA07070101	-	-	-	ko04714
LIPID-P-0028	Carnitine C5:1	FA	CAR	243.147	[M+H]+	C12H21NO4	2851.6	1951.1	2769.7	2527	3731.2	1793.9	1128.7	1741.5	1714.2	1167.3	7752.8	6493.7	7333.6	8444.9	8512.6	3520.4	4496	2984.2	2605.4	3565.1	C02301	HMDB0002366	91825636	LMFA07070108	64681-36-3	85520	-	ko04714
LIPID-P-0030	Carnitine C5:1-2OH	FA	CAR	273.121	[M+H]+	C12H19NO6	749310	617540	685420	742240	608340	621710	677230	632870	705560	703020	592740	701210	674000	635280	537020	572340	592940	608410	600230	582690	C02301	-	-	LMFA07070065	-	-	-	ko04714
LIPID-P-0035	Carnitine C12:1	FA	CAR	341.257	[M+H]+	C19H35NO4	5182.6	3441.4	3824	3277.1	4153.9	3218.4	3730	3370.1	2957	4971.9	4023.4	2418.5	4379.8	3399.3	4772.5	3712.2	3579.8	3502.9	4465.6	4455.8	C02301	HMDB0013326	-	-	-	89717	-	ko04714
LIPID-P-0042	Carnitine C18:1	FA	CAR	425.351	[M+H]+	C25H47NO4	5937.5	8002.7	8371.5	8079.4	6925.3	17416	16084	21382	14316	16940	23279	24997	20841	32088	29829	4115.1	4137.4	3972.9	4740.3	5231.3	C02301	HMDB0005065	46907933	LMFA07070096	38677-66-6	84651	-	ko04714
LIPID-P-0044	Carnitine C22:1	FA	CAR	481.413	[M+H]+	C29H55NO4	15432	10820	9820.8	11363	14864	10144	8817.8	8049.9	6551.6	13267	11449	9431	12092	9533.8	7556.4	9482.4	10308	9723.7	11904	7051	C02301	-	-	-	-	-	-	ko04714
LIPID-P-0049	Carnitine C18:2	FA	CAR	423.335	[M+H]+	C25H45NO4	8973.8	4286.3	5965.9	5987	5846.4	6185.9	5639.6	7022.7	4959.3	6384.8	16527	16938	12599	26832	17636	2173.6	2855.5	1750.2	1530.4	2787.1	C02301	HMDB0006469	6450015	LMFA07070092	36816-10-1	84098	-	ko04714
LIPID-P-0052	Cholesterol	ST	Cho	386.355	[M-H2O+H]+	C27H46O	327580	305360	355890	380600	343150	428900	486050	450080	431610	411380	369200	440570	352340	360870	465430	409100	441070	418400	382670	445370	C00187	HMDB0000067	-	LMST01010001	-	16113	-	ko00100,ko00120,ko00140,ko00981,ko01100,ko04913,ko04925,ko04927,ko04934,ko04975,ko04976,ko04977,ko04979,ko05200,ko05217
LIPID-P-0056	CE(16:0)	ST	CE	624.585	[M+NH4]+	C43H76O2	9086.4	8946.1	12249	12905	4676.2	60718	89383	86355	66683	67901	15971	27210	14623	20797	21266	29385	38742	41724	26138	48921	C11251	HMDB0000885	246520	LMST01020005	601-34-3	3663	5844	--
LIPID-P-0057	CE(18:0)	ST	CE	652.616	[M+NH4]+	C45H80O2	10701	11360	14324	8683.2	5656.3	132550	134490	127240	103660	114720	20044	34567	27394	19200	35067	49902	56173	58761	43206	64638	C02530	HMDB0010368	53480457	LMST01020007	-	-	5898	ko00100,ko04913,ko04975,ko04976,ko04977,ko04979
LIPID-P-0064	CE(16:1)	ST	CE	622.569	[M+NH4]+	C43H74O2	9	9	9	9	9	13783	11822	12012	10976	14321	9	9	4784.3	3505.5	9	9	9420.3	3352.3	5473.5	7274.3	C02530	HMDB0000658	13828666	LMST01020006	16711-66-3	84323	5629	ko00100,ko04913,ko04975,ko04976,ko04977,ko04979
LIPID-P-0065	CE(17:1)	ST	CE	636.585	[M+NH4]+	C44H76O2	2604.2	2314.3	5938.2	2964.8	1099.8	13474	16773	17000	18328	17946	2291	2981.8	1964.1	9	2863.1	7409.3	7853.8	9629.9	6753	10561	C02530	HMDB0060060	-	LMST01020023	-	-	-	ko00100,ko04913,ko04975,ko04976,ko04977,ko04979
LIPID-P-0066	CE(18:1)	ST	CE	650.6	[M+NH4]+	C45H78O2	19753	29267	33906	21831	14149	248720	243540	257310	260850	283670	44728	56720	44757	53269	59828	92401	126120	125290	89581	148610	C14641	HMDB0000918	50938266	LMST01020003	303-43-5	46898	5872	--
LIPID-P-0073	CE(18:2)	ST	CE	648.585	[M+NH4]+	C45H76O2	131300	96666	141460	129610	58756	197570	171920	215850	157140	136900	129160	158800	158760	124040	172730	154440	157230	148320	123870	177280	C15441	HMDB0000610	131801653	LMST01020008	604-33-1	41509	5584	--
LIPID-P-0075	CE(20:2)	ST	CE	676.616	[M+NH4]+	C47H80O2	3345.8	6397.8	6590.8	4944	9	23158	24269	24259	19771	15381	4096.8	7873.9	5303.3	6663.6	9166.7	5518.5	8393.2	9833.4	7873.5	8499.7	C02530	HMDB0006734	53477891	LMST01020012	77715-45-8	88775	-	ko00100,ko04913,ko04975,ko04976,ko04977,ko04979
LIPID-P-0077	CE(18:3)	ST	CE	646.569	[M+NH4]+	C45H74O2	8051.4	8436.8	6029.1	4230.7	2982.4	17005	13510	19286	15432	15157	4931.4	7045.5	9833.8	9	12504	7008.4	14189	5790.8	3147	7269.4	C02530	HMDB0010370	6436907	LMST01020009	-	-	-	ko00100,ko04913,ko04975,ko04976,ko04977,ko04979
LIPID-P-0079	CE(20:3)	ST	CE	674.6	[M+NH4]+	C47H78O2	16398	12688	16930	13762	6112.9	33683	24110	33944	30447	20263	16453	18144	20638	11357	16062	16983	15539	21688	12479	16568	C02530	HMDB0006736	53477892	LMST01020013	7274-08-0	-	-	ko00100,ko04913,ko04975,ko04976,ko04977,ko04979
LIPID-P-0083	CE(20:4)	ST	CE	672.585	[M+NH4]+	C47H76O2	35781	28986	42089	19853	16262	85087	71484	53322	67405	61575	39781	58515	24638	48943	49385	47726	66890	41335	32026	37819	C02530	HMDB0006726	6479222	LMST01020014	604-34-2	-	-	ko00100,ko04913,ko04975,ko04976,ko04977,ko04979
LIPID-P-0084	CE(22:4)	ST	CE	700.616	[M+NH4]+	C49H80O2	6946.1	6801	8728.7	5702.6	4004.2	14091	16476	22231	14894	13307	7447.6	11742	11286	7023.4	14005	9450.8	10409	8269.9	4404.6	17557	C02530	HMDB0006729	16061341	LMST01020018	14940-92-2	-	-	ko00100,ko04913,ko04975,ko04976,ko04977,ko04979
LIPID-P-0087	CE(20:5)	ST	CE	670.569	[M+NH4]+	C47H74O2	3311	5522.8	3332.5	5811.8	2329	20860	34910	19431	22651	13758	5275.4	4441.6	8407	7400.7	4354.5	9633.3	9776.2	11392	10213	9013.6	C02530	HMDB0006731	53477889	LMST01020015	74892-97-0	-	-	ko00100,ko04913,ko04975,ko04976,ko04977,ko04979
LIPID-P-0092	CE(22:6)	ST	CE	696.585	[M+NH4]+	C49H76O2	9	9	2483.9	4540.5	1709.9	7811	10996	9768	6837.7	7372.9	5498.3	5083.5	7004.7	4718.5	4729.3	3582.9	4510.1	2086.7	3199.3	7273.8	C02530	HMDB0006733	53477890	LMST01020019	70110-50-8	-	-	ko00100,ko04913,ko04975,ko04976,ko04977,ko04979
LIPID-P-0095	SPH(d16:1)	SL	SPH	271.251	[M+H]+	C16H33NO2	139830	123970	134850	127550	151190	130820	136580	137890	151850	144410	126360	123480	119420	128600	98788	100700	100710	97590	109640	108840	C00836	-	-	LMSP01040008	-	-	-	ko00600,ko01100,ko04071
LIPID-P-0096	SPH(d18:1)	SL	SPH	299.282	[M+H]+	C18H37NO2	563790	430830	506750	490430	572670	684830	800430	793970	767160	1103200	652500	465070	613750	698200	514960	547670	611750	548170	632810	461640	C00836	-	-	LMSP01010001	-	-	-	ko00600,ko01100,ko04071
LIPID-P-0097	SPH(d18:2)	SL	SPH	297.267	[M+H]+	C18H35NO2	40267	25350	28397	27708	42416	57765	66415	58259	58033	80558	45771	29815	32499	48310	27029	40209	47692	38288	47031	39282	C00836	-	-	LMSP01080010	-	-	-	ko00600,ko01100,ko04071
LIPID-P-0102	Cer(d18:0/16:0)	SL	Cer	539.528	[M+H]+	C34H69NO3	154120	153370	161790	171780	144020	129630	178010	164530	160580	148080	179430	198320	178060	186790	215760	95325	128810	124580	104700	154630	C00195	HMDB0011760	5283572	LMSP02020001	-	67042	-	ko00600,ko01100,ko04071,ko04217,ko04722,ko04920,ko04931,ko04933,ko05140
LIPID-P-0103	Cer(d18:0/18:0)	SL	Cer	567.559	[M+H]+	C36H73NO3	31487	31269	33199	36540	31409	62473	79649	85545	62246	79503	45554	46924	36720	45716	47865	27304	37656	24091	25203	31488	C00195	HMDB0011761	5283573	LMSP02020008	-	67033	-	ko00600,ko01100,ko04071,ko04217,ko04722,ko04920,ko04931,ko04933,ko05140
LIPID-P-0104	Cer(d18:0/20:0)	SL	Cer	595.59	[M+H]+	C38H77NO3	34908	32666	26714	28708	33328	23947	30424	27202	21049	25506	25013	27771	23544	25398	26584	14930	13989	18150	7024.4	17362	C00195	HMDB0011764	5283574	LMSP02020009	-	67027	-	ko00600,ko01100,ko04071,ko04217,ko04722,ko04920,ko04931,ko04933,ko05140
LIPID-P-0105	Cer(d18:0/22:0)	SL	Cer	623.622	[M+H]+	C40H81NO3	29367	18975	38456	36918	23373	32107	30536	38393	25147	28218	25490	33641	31848	29400	34440	14804	24554	30094	29055	30796	C00195	HMDB0011765	5283575	LMSP02020010	-	67021	-	ko00600,ko01100,ko04071,ko04217,ko04722,ko04920,ko04931,ko04933,ko05140
LIPID-P-0106	Cer(d18:0/24:0)	SL	Cer	651.653	[M+H]+	C42H85NO3	70689	56055	57693	80834	66023	72347	73417	73336	70550	77874	63729	64247	63514	63489	44998	25675	37867	53919	43129	28039	C00195	HMDB0011768	5283577	LMSP02020012	-	52961	-	ko00600,ko01100,ko04071,ko04217,ko04722,ko04920,ko04931,ko04933,ko05140
LIPID-P-0107	Cer(d18:0/24:1)	SL	Cer	649.637	[M+H]+	C42H83NO3	79487	76319	100120	99603	68929	81107	97604	82841	55998	83139	74297	70759	61966	75213	85833	54665	60050	63910	60881	69877	C00195	HMDB0011769	-	LMSP02020011	-	74130	-	ko00600,ko01100,ko04071,ko04217,ko04722,ko04920,ko04931,ko04933,ko05140
LIPID-P-0108	Cer(d18:1/14:0)	SL	Cer	509.481	[M+H]+	C32H63NO3	59442	65423	60139	68399	54493	33043	67100	59152	49614	62205	58205	63269	55785	48369	52032	100040	86553	60294	93369	98731	C13916	HMDB0011773	5282310	LMSP02010001	-	72957	-	--
LIPID-P-0109	Cer(d18:1/16:0)	SL	Cer	537.512	[M+H]+	C34H67NO3	5105000	4209700	4938000	5179200	4606600	4998400	6492400	5651600	5073100	4720100	4728100	6713800	4932000	5222600	5427300	6002100	7399200	5347800	5724800	6819300	C00195	HMDB0004949	5283564	LMSP02010004	-	72959	7202	ko00600,ko01100,ko04071,ko04217,ko04722,ko04920,ko04931,ko04933,ko05140
LIPID-P-0110	Cer(d18:1/17:0)	SL	Cer	551.528	[M+H]+	C35H69NO3	391600	338900	474330	434470	417000	143610	182050	170260	193670	169710	246760	231080	212490	233870	217010	457500	406490	486020	426100	584190	C00195	-	-	LMSP02010020	-	-	-	ko00600,ko01100,ko04071,ko04217,ko04722,ko04920,ko04931,ko04933,ko05140
LIPID-P-0111	Cer(d18:1/18:0)	SL	Cer	565.543	[M+H]+	C36H71NO3	934350	926420	1044700	1076400	1016900	2646600	3103400	2300400	2679600	2850900	1410900	1343600	1199600	1663800	1566400	2134800	2363200	1805200	1829700	2624100	C00195	HMDB0004950	5283565	LMSP02010006	-	72961	7203	ko00600,ko01100,ko04071,ko04217,ko04722,ko04920,ko04931,ko04933,ko05140
LIPID-P-0112	Cer(d18:1/19:0)	SL	Cer	579.559	[M+H]+	C37H73NO3	93026	77715	95975	79002	86337	46137	43713	61150	48306	49611	44785	44105	37948	49942	43785	69695	95114	84595	72239	96388	C00195	-	-	LMSP02010032	-	-	-	ko00600,ko01100,ko04071,ko04217,ko04722,ko04920,ko04931,ko04933,ko05140
LIPID-P-0113	Cer(d18:1/20:0)	SL	Cer	593.575	[M+H]+	C38H75NO3	1494400	1437100	1807200	1775800	1645300	1403100	1772700	1653500	1506400	1522000	1793300	1435800	1529400	1713800	1581100	1533700	2028900	1741400	1637600	2192300	C00195	HMDB0004951	5283566	LMSP02010007	-	72962	7204	ko00600,ko01100,ko04071,ko04217,ko04722,ko04920,ko04931,ko04933,ko05140
LIPID-P-0114	Cer(d18:1/21:0)	SL	Cer	607.59	[M+H]+	C39H77NO3	238890	156860	228850	219350	185010	87282	101280	97706	91326	78210	113910	128980	114830	103040	140740	129020	150510	124440	110360	127370	C00195	-	-	-	-	-	-	ko00600,ko01100,ko04071,ko04217,ko04722,ko04920,ko04931,ko04933,ko05140
LIPID-P-0115	Cer(d18:1/22:0)	SL	Cer	621.606	[M+H]+	C40H79NO3	2703500	2758900	2315000	3061400	2211000	1598100	2110100	2449700	2185000	2432400	2818400	2528500	2108200	2399100	2060100	3298400	3226200	3540900	3672400	3413500	C00195	HMDB0004952	5283567	LMSP02010008	-	72966	7205	ko00600,ko01100,ko04071,ko04217,ko04722,ko04920,ko04931,ko04933,ko05140
LIPID-P-0116	Cer(d18:1/23:0)	SL	Cer	635.622	[M+H]+	C41H81NO3	4045400	4433100	5556900	5387900	4399100	3363800	3433300	3390400	2577600	3429700	5101700	3224300	3349700	3897300	3726400	4285100	5061700	3449000	3698500	5411200	C00195	HMDB0000950	52931115	LMSP02010021	67605-84-9	84372	5896	ko00600,ko01100,ko04071,ko04217,ko04722,ko04920,ko04931,ko04933,ko05140
LIPID-P-0117	Cer(d18:1/24:0)	SL	Cer	649.637	[M+H]+	C42H83NO3	8501200	6781100	9784300	8790600	7495300	5271300	5440300	6867300	6587700	6621500	7100000	5604500	5060900	6173000	6182400	7919600	10331000	8469100	8465900	10008000	C00195	HMDB0004956	5283571	LMSP02010012	-	72965	7209	ko00600,ko01100,ko04071,ko04217,ko04722,ko04920,ko04931,ko04933,ko05140
LIPID-P-0118	Cer(d18:1/25:0)	SL	Cer	663.653	[M+H]+	C43H85NO3	1359300	1436400	1134500	1186000	1378800	283190	340950	302530	305640	314720	783950	557130	490680	642360	650640	435150	620600	562310	492370	581140	C00195	HMDB0004957	9547202	LMSP02010013	-	134548	7210	ko00600,ko01100,ko04071,ko04217,ko04722,ko04920,ko04931,ko04933,ko05140
LIPID-P-0119	Cer(d18:1/26:0)	SL	Cer	677.669	[M+H]+	C44H87NO3	91507	73798	98183	91016	72838	6665.5	22608	12268	15579	22724	38924	46254	36190	38190	34631	21844	38589	41083	49618	24957	C00195	HMDB0004955	5283570	LMSP02010011	-	72968	7208	ko00600,ko01100,ko04071,ko04217,ko04722,ko04920,ko04931,ko04933,ko05140
LIPID-P-0120	Cer(d18:1/16:1)	SL	Cer	535.496	[M+H]+	C34H65NO3	48316	33857	39346	37071	36450	57871	47433	58174	53417	53583	73030	77578	71410	76468	74135	57180	96533	78047	64384	98873	C00195	HMDB0035480	-	-	-	-	-	ko00600,ko01100,ko04071,ko04217,ko04722,ko04920,ko04931,ko04933,ko05140
LIPID-P-0122	Cer(d18:1/20:1)	SL	Cer	591.559	[M+H]+	C38H73NO3	7290.6	5403.3	9	9	10823	13731	12216	16124	19552	14441	8954.2	12721	9051.8	8396.1	11333	12520	11067	9076.2	9468.6	12516	C00195	-	-	-	-	-	-	ko00600,ko01100,ko04071,ko04217,ko04722,ko04920,ko04931,ko04933,ko05140
LIPID-P-0123	Cer(d18:1/22:1)	SL	Cer	619.59	[M+H]+	C40H77NO3	45103	39501	51882	49568	36425	45189	49537	46784	37723	44296	45041	51370	35443	41792	52918	40819	49500	53206	38475	45324	C00195	HMDB0011775	53481052	-	-	84701	-	ko00600,ko01100,ko04071,ko04217,ko04722,ko04920,ko04931,ko04933,ko05140
LIPID-P-0124	Cer(d18:1/24:1)	SL	Cer	647.622	[M+H]+	C42H81NO3	3598500	2766300	3331100	3382600	2873000	3623000	3668000	4227500	3019500	3360900	3082800	3425400	3224900	4029800	3628400	4068200	5176300	4804300	3779000	5862800	C00195	HMDB0004953	5283568	LMSP02010009	-	74450	7206	ko00600,ko01100,ko04071,ko04217,ko04722,ko04920,ko04931,ko04933,ko05140
LIPID-P-0125	Cer(d18:1/26:1)	SL	Cer	675.653	[M+H]+	C44H85NO3	47248	43660	54553	49452	38611	32437	22942	43296	20717	26261	35146	36025	24700	32699	28344	28982	58172	45256	38504	50929	C00195	-	5283569	LMSP02010010	-	-	-	ko00600,ko01100,ko04071,ko04217,ko04722,ko04920,ko04931,ko04933,ko05140
LIPID-P-0126	Cer(d16:1/16:0)	SL	Cer	509.481	[M+H]+	C32H63NO3	36961	26480	40090	38559	22735	15669	20617	15795	22708	21035	44553	52435	53502	46562	47325	34050	39983	33556	23692	39332	C00195	-	-	-	-	-	-	ko00600,ko01100,ko04071,ko04217,ko04722,ko04920,ko04931,ko04933,ko05140
LIPID-P-0127	Cer(d16:1/18:0)	SL	Cer	537.512	[M+H]+	C34H67NO3	56771	56343	60741	59421	50360	89208	131450	97676	123300	95497	115720	114020	116910	95737	112460	72161	107440	77580	94036	124710	C00195	-	-	LMSP02010046	-	-	-	ko00600,ko01100,ko04071,ko04217,ko04722,ko04920,ko04931,ko04933,ko05140
LIPID-P-0128	Cer(d16:1/20:0)	SL	Cer	565.543	[M+H]+	C36H71NO3	204040	153320	186530	216100	155390	87893	104140	101790	86211	114610	247680	214880	189130	247990	254560	159520	189110	177290	159070	207150	C00195	-	-	LMSP02010047	-	-	-	ko00600,ko01100,ko04071,ko04217,ko04722,ko04920,ko04931,ko04933,ko05140
LIPID-P-0129	Cer(d16:1/22:0)	SL	Cer	593.575	[M+H]+	C38H75NO3	50752	36690	54531	41485	50165	12775	14400	16408	15428	15444	50139	42349	47263	53111	54290	27864	42098	30339	33542	50614	C00195	-	-	LMSP02010016	-	-	-	ko00600,ko01100,ko04071,ko04217,ko04722,ko04920,ko04931,ko04933,ko05140
LIPID-P-0130	Cer(d16:1/23:0)	SL	Cer	607.59	[M+H]+	C39H77NO3	70404	45352	63158	59715	62664	12728	18756	16002	14991	19964	57072	75911	55589	56828	72609	42209	42742	39154	34328	48794	C00195	-	-	LMSP02010017	-	-	-	ko00600,ko01100,ko04071,ko04217,ko04722,ko04920,ko04931,ko04933,ko05140
LIPID-P-0131	Cer(d16:1/24:0)	SL	Cer	621.606	[M+H]+	C40H79NO3	69037	86215	81740	60340	78000	27310	29458	22588	23291	28402	71891	96815	91094	99524	94678	67063	78708	77464	78783	79106	C00195	-	-	LMSP02010050	-	-	-	ko00600,ko01100,ko04071,ko04217,ko04722,ko04920,ko04931,ko04933,ko05140
LIPID-P-0132	Cer(d16:1/24:1)	SL	Cer	619.59	[M+H]+	C40H77NO3	14266	16170	17358	19733	18890	10703	11356	14082	6324.9	14068	23327	27645	23669	28385	26996	22498	22879	26767	16868	27441	C00195	-	-	-	-	-	-	ko00600,ko01100,ko04071,ko04217,ko04722,ko04920,ko04931,ko04933,ko05140
LIPID-P-0133	Cer(d18:2/14:0)	SL	Cer	507.465	[M+H]+	C32H61NO3	5175.6	2486.8	6866.1	4440.7	3733.6	5796.9	4731.2	6484.8	6548.1	4080.1	4927.7	8038.5	2696.9	7313.5	7289.7	6145	6417.7	5413.9	7165.4	15073	C00195	-	-	LMSP02010022	-	-	-	ko00600,ko01100,ko04071,ko04217,ko04722,ko04920,ko04931,ko04933,ko05140
LIPID-P-0134	Cer(d18:2/16:0)	SL	Cer	535.496	[M+H]+	C34H65NO3	206620	187610	169400	206520	176490	282870	428270	292420	361220	326910	268930	401510	257730	349700	298600	374540	460560	438630	348640	428550	C00195	-	-	LMSP02010024	-	-	-	ko00600,ko01100,ko04071,ko04217,ko04722,ko04920,ko04931,ko04933,ko05140
LIPID-P-0135	Cer(d18:2/17:0)	SL	Cer	549.512	[M+H]+	C35H67NO3	18777	12786	12195	19378	11934	8214	13833	13044	11623	8082.5	9892.2	5724.8	8142.9	6887.1	14408	13815	16453	21253	23252	28893	C00195	-	-	-	-	-	-	ko00600,ko01100,ko04071,ko04217,ko04722,ko04920,ko04931,ko04933,ko05140
LIPID-P-0136	Cer(d18:2/18:0)	SL	Cer	563.528	[M+H]+	C36H69NO3	102460	95801	122220	112510	96115	441410	465340	533310	496490	509440	272660	271050	210540	238090	232550	231480	323810	383180	332470	409580	C00195	-	-	-	-	-	-	ko00600,ko01100,ko04071,ko04217,ko04722,ko04920,ko04931,ko04933,ko05140
LIPID-P-0137	Cer(d18:2/20:0)	SL	Cer	591.559	[M+H]+	C38H73NO3	315740	257330	324850	313130	285890	338040	367200	442990	347980	376780	307580	281950	273760	334250	294740	384030	485670	439020	384620	484680	C00195	-	-	LMSP02010026	-	-	-	ko00600,ko01100,ko04071,ko04217,ko04722,ko04920,ko04931,ko04933,ko05140
LIPID-P-0138	Cer(d18:2/21:0)	SL	Cer	605.575	[M+H]+	C39H75NO3	35356	29884	33435	32627	33506	20023	19819	22408	22015	27928	20660	20671	19815	18401	18222	23496	32825	27622	29198	33746	C00195	-	-	LMSP02010028	-	-	-	ko00600,ko01100,ko04071,ko04217,ko04722,ko04920,ko04931,ko04933,ko05140
LIPID-P-0139	Cer(d18:2/22:0)	SL	Cer	619.59	[M+H]+	C40H77NO3	214500	156810	212400	194110	180060	209230	253520	242670	213090	205590	195100	207170	190840	212800	200620	333850	478780	302140	324560	398270	C00195	-	-	LMSP02010029	-	-	-	ko00600,ko01100,ko04071,ko04217,ko04722,ko04920,ko04931,ko04933,ko05140
LIPID-P-0140	Cer(d18:2/23:0)	SL	Cer	633.606	[M+H]+	C41H79NO3	475540	397460	468810	465360	490960	416540	382660	464400	298370	387880	402140	430060	332470	395500	385010	510870	476090	485580	428940	592770	C00195	-	-	LMSP02010030	-	-	-	ko00600,ko01100,ko04071,ko04217,ko04722,ko04920,ko04931,ko04933,ko05140
LIPID-P-0141	Cer(d18:2/24:0)	SL	Cer	647.622	[M+H]+	C42H81NO3	607930	554070	686200	688290	623790	520310	694400	575040	634520	732970	673140	697070	660510	799640	750030	1051800	1182000	950860	896700	1136300	C00195	-	-	-	-	-	-	ko00600,ko01100,ko04071,ko04217,ko04722,ko04920,ko04931,ko04933,ko05140
LIPID-P-0142	Cer(d18:2/24:1)	SL	Cer	645.606	[M+H]+	C42H79NO3	141940	134800	154370	139540	146740	244700	265070	319060	234540	299450	229830	193660	181290	205800	236650	287040	346220	315490	292880	355560	C00195	-	-	-	-	-	-	ko00600,ko01100,ko04071,ko04217,ko04722,ko04920,ko04931,ko04933,ko05140
LIPID-P-0159	Coenzyme Q8	PR	CoQ	780.606	[M+H]+	C53H80O4	8086	4873.5	6152	4623.4	2993.5	9546.3	7966	8983.9	8180	7457.4	5121.7	4662.8	4926.9	9099.1	2646.2	6757.4	7461.1	4763.4	5333.7	9097.4	C17569	HMDB0006709	5283546	LMPR02010005	-	46372	-	ko00130
LIPID-P-0160	Coenzyme Q9	PR	CoQ	794.621	[M+H]+	C54H82O4	98125	90922	114030	124350	86591	92553	112840	99375	87230	82503	65011	72450	84265	81105	94416	86925	86840	116340	88958	130450	C01967	HMDB0006707	5280473	LMPR02010004	303-97-9	18160	-	ko00130
LIPID-P-0161	Coenzyme Q10	PR	CoQ	862.684	[M+H]+	C59H90O4	1458700	1154400	1498700	1667800	1136100	2152700	2196400	1975600	2085400	1903700	1442500	1586700	1339600	1475700	1826600	1522800	1852300	1622300	1370500	2074400	C11378	HMDB0001072	5281915	LMPR02010001	303-98-0	46245	-	ko04216
LIPID-P-0162	DG(8:0_16:0)	GL	DG	456.381	[M+NH4]+	C27H52O5	15968	13954	12152	16457	8745.1	13358	12531	13283	10671	13033	13765	11230	14175	12819	11730	10094	13734	15680	10415	11106	C00641	HMDB0092923	-	-	-	-	-	ko00561,ko00562,ko00564,ko01100,ko04070,ko04730
LIPID-P-0167	DG(14:0_16:0)	GL	DG	540.475	[M+NH4]+	C33H64O5	71605	54014	54572	66336	48556	130800	116710	125750	130990	127970	53477	68455	63709	70358	50025	88739	121030	89596	74848	127940	C00641	HMDB0007011	13734178	LMGL02010378	-	84385	-	ko00561,ko00562,ko00564,ko01100,ko04070,ko04730
LIPID-P-0168	DG(15:0_16:0)	GL	DG	554.491	[M+NH4]+	C34H66O5	24460	15252	21007	16312	16212	10045	3764	14401	9790.2	8846.2	7178.8	8131.6	7996.4	9394.5	8019.9	11142	15546	10945	10832	9692.4	C00641	HMDB0007069	14275229	-	-	-	-	ko00561,ko00562,ko00564,ko01100,ko04070,ko04730
LIPID-P-0169	DG(16:0_16:0)	GL	DG	568.507	[M+NH4]+	C35H68O5	1831700	1399600	1676700	1645800	1575600	2655700	2397300	1950400	1858500	2391300	1800200	1902100	1457600	1647300	1206800	1878900	1980300	1789700	1364100	1749900	C00641	HMDB0007098	99931	LMGL02010001	-	237189	4255	ko00561,ko00562,ko00564,ko01100,ko04070,ko04730
LIPID-P-0170	DG(14:0_18:0)	GL	DG	568.507	[M+NH4]+	C35H68O5	21938	16049	23984	18230	20931	40932	27286	31543	28908	37601	13996	19885	17398	16983	15515	34342	27438	24952	26234	30576	C00641	HMDB0007013	53477951	LMGL02010383	-	88810	-	ko00561,ko00562,ko00564,ko01100,ko04070,ko04730
LIPID-P-0171	DG(12:0_20:0)	GL	DG	568.507	[M+NH4]+	C35H68O5	13117	9330.8	9947.6	7832.7	10680	13817	11676	9139	14003	9280	13193	10870	6561.1	6983	6664.3	13418	11381	9043.6	8193	9917	C00641	HMDB0093103	56936308	LMGL02010340	-	-	-	ko00561,ko00562,ko00564,ko01100,ko04070,ko04730
LIPID-P-0172	DG(17:0_16:0)	GL	DG	582.522	[M+NH4]+	C36H70O5	35149	23026	17894	23050	24092	19876	20758	15880	15663	15978	12809	13331	10568	11286	13112	18871	28300	25980	21743	28647	C00641	HMDB0093778	-	-	-	-	-	ko00561,ko00562,ko00564,ko01100,ko04070,ko04730
LIPID-P-0174	DG(16:0_18:0)	GL	DG	596.538	[M+NH4]+	C37H72O5	2583900	1759000	2349800	1469200	2089100	2627400	2287400	2527600	2134400	1828400	1998200	2223100	1777900	1780900	1826900	1858200	1887300	1962000	1638500	1943500	C00641	HMDB0007100	9543688	LMGL02010020	-	86975	4274	ko00561,ko00562,ko00564,ko01100,ko04070,ko04730
LIPID-P-0175	DG(14:0_20:0)	GL	DG	596.538	[M+NH4]+	C37H72O5	7645.8	6310.8	8702.9	7494.2	8303.4	13058	8297.5	11351	12269	7501.1	8152.7	8155.2	5068.3	8715.4	10835	7337.1	8890.9	8992.9	7332.4	8095.3	C00641	HMDB0007020	53477955	LMGL02010388	-	88798	-	ko00561,ko00562,ko00564,ko01100,ko04070,ko04730
LIPID-P-0177	DG(17:0_18:0)	GL	DG	610.554	[M+NH4]+	C38H74O5	35623	21815	23753	28570	32957	20709	20054	21720	22227	19158	15087	19456	21637	17251	16664	17883	26250	25346	25961	29691	C00641	HMDB0093808	9543693	-	-	-	-	ko00561,ko00562,ko00564,ko01100,ko04070,ko04730
LIPID-P-0178	DG(18:0_18:0)	GL	DG	624.569	[M+NH4]+	C39H76O5	1771200	1790100	1555700	1912000	2036500	1984900	2146300	2148200	1813100	1704700	2501000	2026000	2169700	2211400	1599000	2062000	1505000	1666400	2020300	2293300	C00641	HMDB0007158	102615	LMGL02010002	-	-	-	ko00561,ko00562,ko00564,ko01100,ko04070,ko04730
LIPID-P-0180	DG(14:0_22:0)	GL	DG	624.569	[M+NH4]+	C39H76O5	4769.3	4695.4	9	3140.4	9739.8	10378	8062.8	6046.4	5230.7	9605.6	5009.4	8975.5	4921.8	6209.9	2778.1	6192.9	4943.5	5535.5	8747	14373	C00641	HMDB0007028	53477963	LMGL02010395	-	88802	-	ko00561,ko00562,ko00564,ko01100,ko04070,ko04730
LIPID-P-0183	DG(20:0_18:0)	GL	DG	652.601	[M+NH4]+	C41H80O5	10746	9874.6	12035	9926.5	11165	11599	11992	20695	9902	10346	9416.2	8990.8	13197	8240.5	5734.4	8652.7	10713	5525.3	9481.7	12023	C00641	HMDB0007361	3246949	-	-	89002	-	ko00561,ko00562,ko00564,ko01100,ko04070,ko04730
LIPID-P-0188	DG(14:0_16:1)	GL	DG	538.46	[M+NH4]+	C33H62O5	12403	13215	13714	15753	12321	55861	58927	55740	67230	60736	20194	18198	10395	15317	11788	38027	35424	38121	34192	47206	C00641	HMDB0007012	53477950	LMGL02010379	-	84386	-	ko00561,ko00562,ko00564,ko01100,ko04070,ko04730
LIPID-P-0189	DG(12:0_18:1	GL	DG	538.46	[M+NH4]+	C33H62O5	7141	6456	4626.2	6916.5	3469.7	64406	49030	44837	57885	37147	12992	10228	11299	14968	14352	27200	27190	27959	19573	19806	C00641	-	-	-	-	-	-	ko00561,ko00562,ko00564,ko01100,ko04070,ko04730
LIPID-P-0191	DG(14:0_18:1)	GL	DG	566.491	[M+NH4]+	C35H66O5	138380	130360	116830	133350	102210	559920	587260	556540	551220	602140	140030	187700	167640	175730	165140	320080	450760	394280	309600	532540	C00641	HMDB0007014	14275341	LMGL02010384	-	88809	-	ko00561,ko00562,ko00564,ko01100,ko04070,ko04730
LIPID-P-0192	DG(16:0_16:1)	GL	DG	566.491	[M+NH4]+	C35H66O5	206990	178200	195890	163050	134450	930740	760950	727860	713030	853560	219510	283130	256470	301320	248580	364860	493050	424690	358790	619950	C00641	HMDB0007099	9543678	LMGL02010010	-	84394	4264	ko00561,ko00562,ko00564,ko01100,ko04070,ko04730
LIPID-P-0193	DG(16:0_17:1)	GL	DG	580.507	[M+NH4]+	C36H68O5	32757	18006	31789	25432	21239	60314	52310	77531	64124	76461	19129	19596	15394	15202	22300	50918	75540	62712	53919	85801	C00641	-	-	-	-	-	-	ko00561,ko00562,ko00564,ko01100,ko04070,ko04730
LIPID-P-0194	DG(15:0_18:1)	GL	DG	580.507	[M+NH4]+	C36H68O5	43951	33508	31949	41326	29668	31368	31737	34675	35726	29578	22529	17578	14322	17265	22465	37053	52986	38884	41700	57486	C00641	HMDB0007072	53478004	-	-	-	-	ko00561,ko00562,ko00564,ko01100,ko04070,ko04730
LIPID-P-0195	DG(16:1_18:0)	GL	DG	594.522	[M+NH4]+	C37H70O5	45999	21040	26662	23101	18049	125780	125770	142270	123470	136830	40562	42252	41713	37741	35775	64445	95911	79125	66484	87855	C00641	HMDB0007129	9543691	LMGL02010023	-	84418	-	ko00561,ko00562,ko00564,ko01100,ko04070,ko04730
LIPID-P-0196	DG(16:0_18:1)	GL	DG	594.522	[M+NH4]+	C37H70O5	1962600	1297300	1531600	1721800	1188800	8712400	7025200	6581400	6280200	8642100	2493200	2631400	2452800	2604800	2313100	3840000	5195300	4325700	3664700	5030000	C00641	HMDB0007102	5282283	LMGL02010006	-	75466	4260	ko00561,ko00562,ko00564,ko01100,ko04070,ko04730
LIPID-P-0197	DG(17:0_18:1)	GL	DG	608.538	[M+NH4]+	C38H72O5	84699	66377	54400	58388	48633	55848	61986	63997	52669	52711	17915	33330	28228	31493	31136	78460	119670	91700	97169	119350	C00641	-	-	-	-	-	-	ko00561,ko00562,ko00564,ko01100,ko04070,ko04730
LIPID-P-0198	DG(18:0_17:1)	GL	DG	608.538	[M+NH4]+	C38H72O5	5773.6	2998.7	6296.2	2887.2	3671.4	10781	9505.2	13742	11509	12974	9	4793.1	3614.3	4997.3	1834.9	13795	12110	11436	12705	15108	C00641	-	-	-	-	-	-	ko00561,ko00562,ko00564,ko01100,ko04070,ko04730
LIPID-P-0200	DG(16:0_20:1)	GL	DG	622.554	[M+NH4]+	C39H74O5	26475	24214	22235	20044	22108	45124	32840	32601	27367	32198	22408	31769	23570	18961	22227	25405	33482	25957	26975	19191	C00641	HMDB0007108	9543715	LMGL02010048	-	88447	4354	ko00561,ko00562,ko00564,ko01100,ko04070,ko04730
LIPID-P-0201	DG(18:0_18:1)	GL	DG	622.554	[M+NH4]+	C39H74O5	587600	433350	487970	454220	450880	1968400	1739300	2159600	1584300	1753300	647040	737730	651160	660570	580420	1254300	1288100	1318600	988490	1407400	C00641	HMDB0007160	6443547	LMGL02010043	-	75468	-	ko00561,ko00562,ko00564,ko01100,ko04070,ko04730
LIPID-P-0205	DG(18:1_20:0)	GL	DG	650.585	[M+NH4]+	C41H78O5	4449.9	5092.6	8762.4	4759	3735.7	12262	5879	6885.8	6499.7	5304.1	4268.2	4033.4	5676.9	5927.4	9	4796.7	4964.3	6503.3	2510.2	10062	C00165	HMDB0007223	9543747	LMGL02010081	-	89224	4391	ko01521,ko04010,ko04012,ko04014,ko04015,ko04020,ko04024,ko04062,ko04064,ko04066,ko04071,ko04072,ko04261,ko04270,ko04361,ko04370,ko04371,ko04540,ko04611,ko04625,ko04650,ko04658,ko04659,ko04660,ko04662,ko04664,ko04666,ko04713,ko04714,ko04720,ko04722,ko04723,ko04724,ko04725,ko04726,ko04728,ko04730,ko04745,ko04750,ko04911,ko04912,ko04915,ko04916,ko04918,ko04919,ko04920,ko04921,ko04923,ko04925,ko04926…
LIPID-P-0210	DG(14:0_18:2)	GL	DG	564.475	[M+NH4]+	C35H64O5	248560	206740	229600	222700	214150	269330	243650	237140	241550	271830	216810	250080	227310	233010	208520	157710	180250	129330	142160	186310	C00641	HMDB0007043	14275352	LMGL02010385	-	88784	-	ko00561,ko00562,ko00564,ko01100,ko04070,ko04730
LIPID-P-0211	DG(16:1_16:1)	GL	DG	564.475	[M+NH4]+	C35H64O5	37888	25888	21249	34141	24030	193810	172420	146990	188200	200170	38100	65461	46805	35928	53961	64195	84806	75390	62241	93342	C00641	HMDB0007128	9543679	LMGL02010011	-	84417	-	ko00561,ko00562,ko00564,ko01100,ko04070,ko04730
LIPID-P-0212	DG(16:1_17:1)	GL	DG	578.491	[M+NH4]+	C36H66O5	9	5051.1	9	9	9	16981	24459	14644	28955	28650	9	9	9	10050	9	14891	19892	17267	19275	16950	C00641	-	-	-	-	-	-	ko00561,ko00562,ko00564,ko01100,ko04070,ko04730
LIPID-P-0213	DG(16:1_18:1)	GL	DG	592.507	[M+NH4]+	C37H68O5	414350	310870	306610	321600	258770	2237700	1998200	1858400	1975300	2302900	480260	551300	397130	487590	438910	761410	964010	870480	833120	1123000	C00641	HMDB0007131	9543694	LMGL02010026	-	88500	4281	ko00561,ko00562,ko00564,ko01100,ko04070,ko04730
LIPID-P-0214	DG(16:0_18:2)	GL	DG	592.507	[M+NH4]+	C37H68O5	5501500	3703900	4478000	4789500	3848900	4087900	4724400	3792600	3680100	4471700	4206700	4539100	3641800	4457700	4404200	2672100	3403200	3020000	2977700	3704000	C00641	HMDB0007103	9543695	LMGL02010027	-	82927	-	ko00561,ko00562,ko00564,ko01100,ko04070,ko04730
LIPID-P-0215	DG(17:1_18:1)	GL	DG	606.522	[M+NH4]+	C38H70O5	54542	23430	35342	34710	22901	149840	131550	144970	146380	158960	26406	28853	30238	29088	28833	77217	90630	74461	86439	108470	C00641	-	-	-	-	-	-	ko00561,ko00562,ko00564,ko01100,ko04070,ko04730
LIPID-P-0216	DG(16:0_20:2)	GL	DG	620.538	[M+NH4]+	C39H72O5	72197	54649	60436	64880	47808	49366	37468	45923	45633	49944	64898	71612	59179	73240	64881	31993	40244	39791	28622	35383	C00641	HMDB0007109	9543721	LMGL02010055	-	84401	-	ko00561,ko00562,ko00564,ko01100,ko04070,ko04730
LIPID-P-0217	DG(18:0_18:2)	GL	DG	620.538	[M+NH4]+	C39H72O5	1317100	1024700	1278800	1190200	982050	1220800	1140400	1165600	1058500	1261100	948900	1064500	875810	1027800	893390	774420	947130	803460	730270	1045600	C00641	HMDB0007161	6441562	LMGL02010050	-	77097	-	ko00561,ko00562,ko00564,ko01100,ko04070,ko04730
LIPID-P-0218	DG(18:1_18:1)	GL	DG	620.538	[M+NH4]+	C39H72O5	2898200	1793700	2067600	2231500	1624400	20696000	17461000	15855000	15899000	20852000	3539900	4146400	3726000	3466100	3369600	6313500	7949700	7593100	5825100	8556300	C00641	HMDB0007218	9543716	LMGL02010049	-	52333	-	ko00561,ko00562,ko00564,ko01100,ko04070,ko04730
LIPID-P-0219	DG(18:1_20:1)	GL	DG	648.569	[M+NH4]+	C41H76O5	58725	37378	43078	43694	37932	116300	102980	107660	93541	87317	35037	45914	39860	40822	31525	56918	71736	68384	57109	67813	C00165	HMDB0007224	9543756	LMGL02010090	-	84436	4400	ko01521,ko04010,ko04012,ko04014,ko04015,ko04020,ko04024,ko04062,ko04064,ko04066,ko04071,ko04072,ko04261,ko04270,ko04361,ko04370,ko04371,ko04540,ko04611,ko04625,ko04650,ko04658,ko04659,ko04660,ko04662,ko04664,ko04666,ko04713,ko04714,ko04720,ko04722,ko04723,ko04724,ko04725,ko04726,ko04728,ko04730,ko04745,ko04750,ko04911,ko04912,ko04915,ko04916,ko04918,ko04919,ko04920,ko04921,ko04923,ko04925,ko04926…
LIPID-P-0220	DG(18:0_20:2)	GL	DG	648.569	[M+NH4]+	C41H76O5	33906	23953	30341	32117	22811	18086	17109	27204	17747	24317	20030	26044	18840	22301	16609	22174	15756	14714	22553	23039	C00641	HMDB0007167	9543757	-	-	88510	-	ko00561,ko00562,ko00564,ko01100,ko04070,ko04730
LIPID-P-0222	DG(14:0_18:3)	GL	DG	562.46	[M+NH4]+	C35H62O5	9332	5693.4	8972.4	9261.5	6491.6	38490	28223	30364	36831	44959	28961	17309	19162	28156	18050	13176	27536	27677	24057	34510	C00641	HMDB0007298	53478140	-	-	89149	-	ko00561,ko00562,ko00564,ko01100,ko04070,ko04730
LIPID-P-0224	DG(16:1_18:2)	GL	DG	590.491	[M+NH4]+	C37H66O5	364850	299420	354340	329570	290480	468480	436740	486580	493040	488020	311070	466580	331910	378520	388990	209910	243560	233650	249890	295470	C00641	HMDB0007132	9543699	LMGL02010031	-	84419	4319	ko00561,ko00562,ko00564,ko01100,ko04070,ko04730
LIPID-P-0225	DG(16:0_18:3)	GL	DG	590.491	[M+NH4]+	C37H66O5	181360	131870	134160	153200	125930	363240	355520	335640	362280	340750	264830	286550	288590	266420	270060	154170	209390	202340	183720	246060	C00641	HMDB0007105	9543700	LMGL02010032	-	88449	-	ko00561,ko00562,ko00564,ko01100,ko04070,ko04730
LIPID-P-0226	DG(17:1_18:2)	GL	DG	604.507	[M+NH4]+	C38H68O5	77333	48087	63429	65282	61191	62674	72901	53416	70546	71680	37271	43065	19683	40155	29014	40538	45502	39071	33367	50167	C00641	-	-	-	-	-	-	ko00561,ko00562,ko00564,ko01100,ko04070,ko04730
LIPID-P-0227	DG(16:1_20:2)	GL	DG	618.522	[M+NH4]+	C39H70O5	28670	14858	16633	24002	14350	30291	29362	26124	21084	24685	21439	21580	16675	17713	25882	13505	17255	21046	15900	20634	C00641	HMDB0007138	9543727	LMGL02010061	-	88496	-	ko00561,ko00562,ko00564,ko01100,ko04070,ko04730
LIPID-P-0228	DG(16:0_20:3)	GL	DG	618.522	[M+NH4]+	C39H70O5	170400	100460	147700	131640	112440	92621	70047	86554	75003	88972	83174	90380	83959	86249	89237	77179	89877	94505	90772	113640	C00641	HMDB0007111	9543728	LMGL02010062	-	84402	-	ko00561,ko00562,ko00564,ko01100,ko04070,ko04730
LIPID-P-0229	DG(18:1_18:2)	GL	DG	618.522	[M+NH4]+	C39H70O5	3874600	2905000	2972200	3389500	2856500	6005500	5179100	4762500	5529200	5880200	3566500	4134600	3093200	3810800	3640300	2182500	3315600	2878000	2386100	3393600	C00641	HMDB0007219	9543722	LMGL02010056	-	75450	-	ko00561,ko00562,ko00564,ko01100,ko04070,ko04730
LIPID-P-0230	DG(14:1_22:2)	GL	DG	618.522	[M+NH4]+	C39H70O5	9542.2	9868.9	8740.1	12691	9587.6	15326	12993	10951	17146	18637	11573	14850	9268.5	11088	11067	5922.3	7951.5	9736.8	5922.9	9334.1	C00641	HMDB0007059	53477994	LMGL02010421	-	88718	-	ko00561,ko00562,ko00564,ko01100,ko04070,ko04730
LIPID-P-0232	DG(18:2_20:1)	GL	DG	646.554	[M+NH4]+	C41H74O5	45385	36435	42715	45487	27812	29590	25086	22381	18170	26237	30102	31158	25337	34657	30074	15335	16904	15268	13916	29534	C00641	HMDB0007253	9543765	LMGL02010099	-	89194	-	ko00561,ko00562,ko00564,ko01100,ko04070,ko04730
LIPID-P-0233	DG(18:1_20:2)	GL	DG	646.554	[M+NH4]+	C41H74O5	63535	37636	47856	54283	41657	61307	65278	59996	68288	73144	51932	58702	54880	46595	56616	26234	36169	29488	30142	43528	C00641	HMDB0007225	9543766	LMGL02010100	-	89222	-	ko00561,ko00562,ko00564,ko01100,ko04070,ko04730
LIPID-P-0234	DG(18:0_20:3)	GL	DG	646.554	[M+NH4]+	C41H74O5	81324	55302	73418	73340	50658	56377	42497	48567	42187	38407	41545	42558	38964	41193	40108	43686	70841	44632	55003	63856	C00641	HMDB0007168	53478052	-	-	88509	-	ko00561,ko00562,ko00564,ko01100,ko04070,ko04730
LIPID-P-0238	DG(16:1_18:3)	GL	DG	588.475	[M+NH4]+	C37H64O5	41467	35247	40834	45494	39209	275720	214420	237250	230580	284480	118270	93714	101330	119380	65140	97598	130500	114060	116050	129340	C00641	HMDB0007134	9543703	LMGL02010035	-	88497	-	ko00561,ko00562,ko00564,ko01100,ko04070,ko04730
LIPID-P-0239	DG(16:0_20:4)	GL	DG	616.507	[M+NH4]+	C39H68O5	1443200	1139000	1328800	1489800	1194100	1330200	1293300	1356200	1119900	1351700	1133700	1123800	1164900	1382100	1113000	1149900	1657400	1258400	1154200	1566400	C00165	HMDB0007112	9543736	LMGL02010070	-	77096	-	ko01521,ko04010,ko04012,ko04014,ko04015,ko04020,ko04024,ko04062,ko04064,ko04066,ko04071,ko04072,ko04261,ko04270,ko04361,ko04370,ko04371,ko04540,ko04611,ko04625,ko04650,ko04658,ko04659,ko04660,ko04662,ko04664,ko04666,ko04713,ko04714,ko04720,ko04722,ko04723,ko04724,ko04725,ko04726,ko04728,ko04730,ko04745,ko04750,ko04911,ko04912,ko04915,ko04916,ko04918,ko04919,ko04920,ko04921,ko04923,ko04925,ko04926…
LIPID-P-0240	DG(18:2_18:2)	GL	DG	616.507	[M+NH4]+	C39H68O5	4098600	3364400	4143700	3528400	3384300	1839800	1814700	1727100	1780300	1863400	2539000	3358200	2852600	3276200	2957600	881270	1236700	1297300	1108700	1464300	C00641	HMDB0007248	9543729	LMGL02010063	-	77127	4371	ko00561,ko00562,ko00564,ko01100,ko04070,ko04730
LIPID-P-0242	DG(18:1_20:3)	GL	DG	644.538	[M+NH4]+	C41H72O5	80882	50800	67500	71748	47886	66145	72070	66054	65082	65780	54634	51159	43505	53807	57218	38618	48398	40394	41185	57854	C00641	HMDB0007227	9543776	LMGL02010110	-	84437	-	ko00561,ko00562,ko00564,ko01100,ko04070,ko04730
LIPID-P-0243	DG(18:0_20:4)	GL	DG	644.538	[M+NH4]+	C41H72O5	1487400	1141600	1353600	1508500	1068700	2192800	2255900	2247400	1770600	2626300	1312200	1312100	1216600	1477500	1376000	1718600	2210000	1966100	1844600	2381200	C00165	HMDB0007170	6438587	-	-	75728	-	ko01521,ko04010,ko04012,ko04014,ko04015,ko04020,ko04024,ko04062,ko04064,ko04066,ko04071,ko04072,ko04261,ko04270,ko04361,ko04370,ko04371,ko04540,ko04611,ko04625,ko04650,ko04658,ko04659,ko04660,ko04662,ko04664,ko04666,ko04713,ko04714,ko04720,ko04722,ko04723,ko04724,ko04725,ko04726,ko04728,ko04730,ko04745,ko04750,ko04911,ko04912,ko04915,ko04916,ko04918,ko04919,ko04920,ko04921,ko04923,ko04925,ko04926…
LIPID-P-0245	DG(18:0_22:4)	GL	DG	672.569	[M+NH4]+	C43H76O5	70282	62809	66129	67457	58298	54346	52176	52168	56500	58612	60392	68867	55393	67541	65744	51045	71511	63438	63126	81412	C00641	HMDB0007176	9543859	-	-	84435	-	ko00561,ko00562,ko00564,ko01100,ko04070,ko04730
LIPID-P-0247	DG(18:2_18:3)	GL	DG	614.491	[M+NH4]+	C39H66O5	425470	329220	396910	380250	373660	446510	384340	436470	382530	433940	381110	454620	406790	479200	366200	197810	324160	252700	240970	311490	C00641	HMDB0007250	9543737	LMGL02010071	-	89198	-	ko00561,ko00562,ko00564,ko01100,ko04070,ko04730
LIPID-P-0248	DG(16:1_20:4)	GL	DG	614.491	[M+NH4]+	C39H66O5	105800	95209	119300	98466	107440	211850	163350	179170	166400	195140	93531	111770	93549	115220	101070	107760	148450	99927	92322	147140	C00641	HMDB0007141	9543743	LMGL02010077	-	88489	-	ko00561,ko00562,ko00564,ko01100,ko04070,ko04730
LIPID-P-0249	DG(16:0_20:5)	GL	DG	614.491	[M+NH4]+	C39H66O5	28679	18598	23458	21641	18366	37814	37917	40411	36316	28686	20990	25251	21406	20068	26136	25322	25547	20840	27777	30612	C00641	HMDB0007114	9543744	-	-	88475	-	ko00561,ko00562,ko00564,ko01100,ko04070,ko04730
LIPID-P-0250	DG(17:1_20:4)	GL	DG	628.507	[M+NH4]+	C40H68O5	14150	11804	21440	17766	9871	8618.4	16781	20488	14700	20771	9888	10695	11119	8470.1	10759	16659	13592	17245	12202	27304	C00641	-	-	-	-	-	-	ko00561,ko00562,ko00564,ko01100,ko04070,ko04730
LIPID-P-0251	DG(18:2_20:3)	GL	DG	642.522	[M+NH4]+	C41H70O5	121440	103290	126610	118880	98218	35333	40581	39494	37650	42673	77465	74535	59183	66456	67492	25173	40952	27837	25449	40851	C00641	HMDB0007256	9543785	LMGL02010120	-	89200	-	ko00561,ko00562,ko00564,ko01100,ko04070,ko04730
LIPID-P-0252	DG(18:1_20:4)	GL	DG	642.522	[M+NH4]+	C41H70O5	1034300	770450	840640	879280	776730	1996200	1888200	1882100	1752400	2029500	1135500	1081800	1036600	1142200	1048700	1061400	1457900	1291100	1095300	1600600	C00641	HMDB0007228	9543786	LMGL02010121	-	75449	-	ko00561,ko00562,ko00564,ko01100,ko04070,ko04730
LIPID-P-0253	DG(16:0_22:5)	GL	DG	642.522	[M+NH4]+	C41H70O5	132620	116720	132770	126640	98904	136890	123300	130940	119870	126310	124050	128130	122900	131590	148680	71946	89733	83536	59261	93182	C00641	HMDB0007119	53478030	-	-	88478	-	ko00561,ko00562,ko00564,ko01100,ko04070,ko04730
LIPID-P-0254	DG(18:0_20:5)	GL	DG	642.522	[M+NH4]+	C41H70O5	23724	18324	21853	28288	21908	35462	38648	45283	33108	40099	15376	14237	8579	10443	12916	15003	24369	20478	20813	29301	C00641	HMDB0007172	9543787	-	-	88376	-	ko00561,ko00562,ko00564,ko01100,ko04070,ko04730
LIPID-P-0256	DG(18:0_22:5)	GL	DG	670.554	[M+NH4]+	C43H74O5	70273	53180	57557	58809	49141	68198	63052	67044	52861	73092	45031	53476	52956	56842	56835	41942	52444	42861	35250	45766	C00641	HMDB0007177	53478054	-	-	-	-	ko00561,ko00562,ko00564,ko01100,ko04070,ko04730
LIPID-P-0257	DG(18:1_22:4)	GL	DG	670.554	[M+NH4]+	C43H74O5	87033	58712	78852	68203	56985	92772	83165	78799	88689	97519	60055	86779	69166	66942	64375	48947	72849	51789	58192	79672	C00641	HMDB0007234	9543869	LMGL02010204	-	84438	-	ko00561,ko00562,ko00564,ko01100,ko04070,ko04730
LIPID-P-0259	DG(18:2_20:4)	GL	DG	640.507	[M+NH4]+	C41H68O5	1552100	1154800	1419400	1487400	1329600	618640	665160	608450	664830	628080	922150	1117500	808620	1019100	1032700	428670	551440	465950	475370	578530	C00641	HMDB0007257	9543796	LMGL02010131	-	89203	-	ko00561,ko00562,ko00564,ko01100,ko04070,ko04730
LIPID-P-0260	DG(18:1_20:5)	GL	DG	640.507	[M+NH4]+	C41H68O5	49098	39622	47984	41680	35703	77464	83362	71582	85388	81455	43664	50710	40913	46288	46776	30365	36713	32447	34746	44602	C00641	HMDB0007230	9543797	LMGL02010132	-	89218	-	ko00561,ko00562,ko00564,ko01100,ko04070,ko04730
LIPID-P-0261	DG(16:0_22:6)	GL	DG	640.507	[M+NH4]+	C41H68O5	139160	106700	135370	146840	147090	222710	225520	200440	209050	257400	180950	186380	159070	227690	190730	109360	137890	141630	113070	134430	C00641	HMDB0007121	9543827	LMGL02010162	-	82949	-	ko00561,ko00562,ko00564,ko01100,ko04070,ko04730
LIPID-P-0262	DG(16:1_22:5)	GL	DG	640.507	[M+NH4]+	C41H68O5	11839	13287	10760	13117	12951	20130	24202	22561	19505	24722	21438	13699	18110	20303	21008	15272	13449	7703.7	12850	9709.7	C00641	HMDB0007148	53478042	-	-	88480	-	ko00561,ko00562,ko00564,ko01100,ko04070,ko04730
LIPID-P-0264	DG(18:2_22:4)	GL	DG	668.538	[M+NH4]+	C43H72O5	97713	70783	78325	89759	59611	35289	32451	36240	27559	34228	63135	59658	48989	53739	48388	18858	43737	29803	24354	43421	C00641	HMDB0007263	9543879	LMGL02010214	-	89176	-	ko00561,ko00562,ko00564,ko01100,ko04070,ko04730
LIPID-P-0266	DG(18:0_22:6)	GL	DG	668.538	[M+NH4]+	C43H72O5	89141	67493	82746	81121	72230	128220	118490	138150	110100	161510	81768	86684	68842	78184	86974	59524	73215	66728	44033	73465	C00641	HMDB0007179	9543881	-	-	77129	-	ko00561,ko00562,ko00564,ko01100,ko04070,ko04730
LIPID-P-0268	DG(16:1_22:6)	GL	DG	638.491	[M+NH4]+	C41H66O5	13157	8464.1	15495	10914	9368.9	23211	24864	24354	25648	32572	13480	18015	9	13862	10455	7751.2	11288	7525.7	10199	8248.4	C00641	HMDB0007150	9543839	-	-	-	-	ko00561,ko00562,ko00564,ko01100,ko04070,ko04730
LIPID-P-0269	DG(18:1_22:6)	GL	DG	666.522	[M+NH4]+	C43H70O5	74844	42617	58331	60782	61845	183320	186990	168300	179640	181710	86990	93513	81162	97278	82428	41013	53685	47598	47872	50232	C00641	HMDB0007208	53478083	-	-	88551	-	ko00561,ko00562,ko00564,ko01100,ko04070,ko04730
LIPID-P-0270	DG(18:2_22:5)	GL	DG	666.522	[M+NH4]+	C43H70O5	46289	39438	32981	37832	41630	21725	16629	19955	28540	17742	36969	47022	36754	30299	38957	8898	12473	12925	9894.7	13970	C00641	HMDB0007264	53478109	-	-	89174	-	ko00561,ko00562,ko00564,ko01100,ko04070,ko04730
LIPID-P-0271	DG(18:2_22:6)	GL	DG	664.507	[M+NH4]+	C43H68O5	96936	65481	82428	83055	75014	57075	48353	53088	52030	49739	57293	57438	49151	59473	56628	11869	27523	22788	13904	28460	C00641	HMDB0007266	9543899	-	-	-	-	ko00561,ko00562,ko00564,ko01100,ko04070,ko04730
LIPID-P-0272	MG(14:0)	GL	MG	302.246	[M+NH4]+	C17H34O4	21220	16751	15554	16419	15280	18470	18832	17552	16868	18094	14514	17601	16009	14905	13063	14178	17458	13787	11887	13916	C01885	HMDB0011561	10957631	-	-	75536	-	ko00561,ko01100,ko04714,ko04923,ko04975,ko04977
LIPID-P-0274	MG(16:0)	GL	MG	330.277	[M+NH4]+	C19H38O4	2860100	2281500	2649100	2419100	2221300	2588300	2925600	2219700	2430900	2780600	2260300	2694200	2246100	2099300	2065800	2123700	2072900	2168400	1985200	2208200	C01885	HMDB0011564	3084463	LMGL01010001	32899-41-5	75542	-	ko00561,ko01100,ko04714,ko04923,ko04975,ko04977
LIPID-P-0275	MG(17:0)	GL	MG	344.293	[M+NH4]+	C20H40O4	15413	14393	16033	13200	11747	13111	13550	15833	14809	14630	14692	12474	12458	12540	9542.7	10751	12727	12637	11196	11662	C01885	HMDB0072856	96367592	LMGL01010002	-	-	-	ko00561,ko01100,ko04714,ko04923,ko04975,ko04977
LIPID-P-0276	MG(18:0)	GL	MG	358.308	[M+NH4]+	C21H42O4	4084000	3221700	3487900	3199600	2702200	3270100	4242200	3305300	3083700	3568500	3418700	3456400	3027200	2971100	2404000	2727500	3093500	2890200	2445000	2986500	C01885	HMDB0011131	15560610	LMGL01010003	22610-61-3	75550	-	ko00561,ko01100,ko04714,ko04923,ko04975,ko04977
LIPID-P-0277	MG(20:0)	GL	MG	386.34	[M+NH4]+	C23H46O4	14995	13002	16947	15311	15845	14046	12084	10735	15479	12245	14861	16928	10804	12800	11751	10512	16792	16046	11776	9907.3	C01885	HMDB0011572	-	LMGL01010007	-	-	-	ko00561,ko01100,ko04714,ko04923,ko04975,ko04977
LIPID-P-0282	MG(18:1)	GL	MG	356.293	[M+NH4]+	C21H40O4	46248	34993	32029	40214	29026	119570	98517	112050	111040	106590	34745	49964	38804	45448	32911	30026	40243	35570	30250	42522	C01885	HMDB0011566	53480977	LMGL01010004	-	-	-	ko00561,ko01100,ko04714,ko04923,ko04975,ko04977
LIPID-P-0283	MG(18:2)	GL	MG	354.277	[M+NH4]+	C21H38O4	35274	27453	30042	33559	20470	28878	28132	23649	36250	26855	14254	30621	20084	20898	17792	8526.3	10568	11334	8598.6	12725	C01885	-	-	LMGL01010006	-	-	-	ko00561,ko01100,ko04714,ko04923,ko04975,ko04977
LIPID-P-0284	MG(20:2)	GL	MG	382.308	[M+NH4]+	C23H42O4	8186.9	5454.9	7287.9	8022.2	3395.3	5441.4	4213.1	3647.1	4310.2	4895.3	4068.2	8210.4	5681	6627.7	3992.3	1476.8	2059	2002.3	1243.5	1296.6	C01885	HMDB0011574	-	-	-	-	-	ko00561,ko01100,ko04714,ko04923,ko04975,ko04977
LIPID-P-0292	HexCer(d18:1/16:0)	SL	HexCer	699.565	[M+H]+	C40H77NO8	364420	355240	424270	461230	296860	747250	1012800	606540	720030	762050	729790	863520	782050	836530	757980	654000	773880	734110	680030	617030	C01190	HMDB0004971	-	LMSP0501AA03	-	84716	7224	ko00600,ko01100
LIPID-P-0293	HexCer(d18:1/17:0)	SL	HexCer	713.581	[M+H]+	C41H79NO8	28724	25320	20063	22953	20645	21881	25526	24195	25591	18505	12717	18162	14129	19589	16601	26886	28459	26237	31087	17662	C01190	-	-	-	-	-	-	ko00600,ko01100
LIPID-P-0294	HexCer(d18:1/18:0)	SL	HexCer	727.596	[M+H]+	C42H81NO8	37797	35436	46771	24249	45680	85707	127890	90719	79909	90440	48556	69756	60550	78848	53687	36799	52773	28016	31850	51744	C01190	HMDB0004972	11958364	LMSP0501AA05	-	84719	7225	ko00600,ko01100
LIPID-P-0296	HexCer(d18:1/20:0)	SL	HexCer	755.628	[M+H]+	C44H85NO8	113750	99823	108560	116870	114430	132310	141000	142250	102020	146050	146660	124100	120360	141590	133630	62694	63502	65120	50351	46119	C01190	HMDB0004973	20057356	LMSP0501AA06	-	84721	7226	ko00600,ko01100
LIPID-P-0297	HexCer(d18:1/22:0)	SL	HexCer	783.659	[M+H]+	C46H89NO8	124980	73932	112850	121670	119960	215770	230720	214260	171720	191160	152370	125650	133340	168660	154350	145870	157630	122560	101960	113390	C01190	HMDB0004974	10373084	LMSP0501AA07	-	62107	7227	ko00600,ko01100
LIPID-P-0298	HexCer(d18:1/23:0)	SL	HexCer	797.674	[M+H]+	C47H91NO8	219600	124580	206190	176620	216050	189790	178510	186130	126680	218960	187190	203130	167720	206570	160720	114950	102340	113760	115630	96941	C01190	-	-	LMSP0501AA32	-	-	-	ko00600,ko01100
LIPID-P-0299	HexCer(d18:1/24:0)	SL	HexCer	811.69	[M+H]+	C48H93NO8	457040	334400	450570	423090	364010	448480	503570	454020	439440	498060	612990	459670	479180	717490	573150	401580	370930	352070	399100	360640	C01190	HMDB0004978	6321361	LMSP0501AA09	-	-	7231	ko00600,ko01100
LIPID-P-0300	HexCer(d18:1/25:0)	SL	HexCer	825.706	[M+H]+	C49H95NO8	35176	29631	27203	38137	33233	17875	17995	19730	19769	12664	37833	31554	30864	61409	50021	28469	17413	18882	19390	9640	C01190	HMDB0004979	20057360	-	-	-	7232	ko00600,ko01100
LIPID-P-0302	HexCer(d18:1/16:1)	SL	HexCer	697.549	[M+H]+	C40H75NO8	49945	40741	60262	49180	44684	56370	48019	53357	45452	57768	68137	55757	52742	58837	55602	36091	49234	44742	37444	42956	C01190	HMDB0034623	-	-	-	-	-	ko00600,ko01100
LIPID-P-0305	HexCer(d18:1/22:1)	SL	HexCer	781.643	[M+H]+	C46H87NO8	11994	9974.2	13432	21379	10348	15774	20061	13439	11397	15704	23428	21348	19068	27101	21338	11565	14061	13922	12529	8500.3	C01190	-	-	-	-	-	-	ko00600,ko01100
LIPID-P-0306	HexCer(d18:1/24:1)	SL	HexCer	809.674	[M+H]+	C48H91NO8	32444	26583	28985	43609	29199	26751	41249	31886	33884	37305	63332	70211	80123	93149	76170	17278	29711	26208	23403	18885	C01190	HMDB0004975	20057357	LMSP0501AA08	-	76302	7228	ko00600,ko01100
LIPID-P-0308	HexCer(d18:2/16:0)	SL	HexCer	697.549	[M+H]+	C40H75NO8	8647.4	9673.7	4837.8	8952.6	6986.7	14682	13024	10012	8773.5	12461	14105	11938	17678	17406	19395	8127.2	15654	17789	12333	12524	C01190	HMDB0034623	-	LMSP0501AA33	-	-	-	ko00600,ko01100
LIPID-P-0309	HexCer(d18:2/18:0)	SL	HexCer	725.581	[M+H]+	C42H79NO8	9	9	9	4909.5	9	12401	15844	13980	10926	19221	11372	7515	10136	9880	4154.6	7276.1	7825.6	5712.8	5420	4430.9	C01190	-	-	-	-	-	-	ko00600,ko01100
LIPID-P-0310	HexCer(d18:2/20:0)	SL	HexCer	753.612	[M+H]+	C44H83NO8	9013.2	11534	17348	19284	18084	19177	29819	15133	15757	22234	27456	19997	25979	22593	19647	9971	10308	12816	6258.9	8871.5	C01190	-	-	LMSP0501AA34	-	-	-	ko00600,ko01100
LIPID-P-0311	HexCer(d18:2/22:0)	SL	HexCer	781.643	[M+H]+	C46H87NO8	7114.3	6376.9	7375.7	6521.8	5403.2	8887	6078.7	11173	6218	8550.8	9514.8	7639.7	8888.1	7612	14822	5217.4	9575	8120.9	5919.4	7849.5	C01190	-	-	LMSP0501AA37	-	-	-	ko00600,ko01100
LIPID-P-0312	HexCer(d18:2/24:0)	SL	HexCer	809.674	[M+H]+	C48H91NO8	19748	9454.1	13806	15817	18312	22022	17832	24769	17929	21912	26706	29004	24553	29377	20133	16366	15411	15395	14407	14526	C01190	-	-	-	-	-	-	ko00600,ko01100
LIPID-P-0331	SHexCer(d18:1:/16:0(OH)	SL	HexCer	795.517	[M+H]+	C40H77NO12S	10137	5383.3	4324.6	11413	6086.7	5002.9	9029.2	10648	6622.8	8614.1	28490	20402	22915	27018	20905	11670	9000.6	6030.4	7681	5413.7	C06125	-	-	-	-	-	-	ko00600,ko01100
LIPID-P-0332	SHexCer(d18:1:/16:0)	SL	HexCer	779.522	[M+H]+	C40H77NO11S	553460	485200	497640	595830	509050	527590	583520	531710	447200	548460	609510	599410	534760	653250	658640	369260	433830	400630	337390	350830	C06125	HMDB0012313	-	-	-	-	-	ko00600,ko01100
LIPID-P-0334	SHexCer(d18:1:/24:0)	SL	HexCer	891.647	[M+H]+	C48H93NO11S	9	9	9	9	9	33157	29680	30367	32087	52181	7548	9	10957	10594	13849	11070	12409	12692	10984	16605	C06125	-	-	-	-	-	-	ko00600,ko01100
LIPID-P-0350	LPC(14:0/0:0)	GP	LPC	467.301	[M+H]+	C22H46NO7P	72242	64188	63370	60729	67193	39885	40172	40399	34570	40740	28980	32249	26118	33274	29883	58255	64480	58243	62253	66278	C04230	HMDB0010379	460604	LMGP01050012	20559-16-4	64489	-	ko00564,ko05231
LIPID-P-0351	LPC(0:0/15:0)	GP	LPC	481.317	[M+H]+	C23H48NO7P	18543	17205	17132	16158	20186	5935	5694.3	5024.7	4320.5	5809.5	6229.5	6453.4	6365	7278.9	4940.6	12216	13528	11256	9476	9891.1	C04230	-	-	-	-	-	-	ko00564,ko05231
LIPID-P-0352	LPC(15:0/0:0)	GP	LPC	481.317	[M+H]+	C23H48NO7P	192610	165750	195960	197440	195700	23036	19503	24764	21038	24011	42227	37795	31687	49793	43084	91757	131800	107570	100810	119510	C04230	HMDB0010381	-	LMGP01050016	-	580912	-	ko00564,ko05231
LIPID-P-0353	LPC(0:0/16:0)	GP	LPC	495.332	[M+H]+	C24H50NO7P	13465	13645	17548	13537	12769	16383	16441	9044.1	13298	21246	8991.2	8969.6	7994.1	15206	11407	17613	22206	14013	15902	13234	C04230	-	460602	LMGP01050074	-	-	-	ko00564,ko05231
LIPID-P-0354	LPC(16:0/0:0)	GP	LPC	495.332	[M+H]+	C24H50NO7P	143040	102580	118720	130620	119920	80045	80517	85066	72767	78490	88513	82754	83990	94378	79786	97490	120750	99553	112920	119700	C04230	HMDB0010382	460602	LMGP01050018	-	72998	-	ko00564,ko05231
LIPID-P-0355	LPC(0:0/17:0)	GP	LPC	509.348	[M+H]+	C25H52NO7P	125340	113200	127760	130550	134290	6766.5	13220	11819	12536	11754	26952	26235	22417	35721	26392	42982	39798	36635	44210	29358	C04230	-	-	-	-	-	-	ko00564,ko05231
LIPID-P-0356	LPC(17:0/0:0)	GP	LPC	509.348	[M+H]+	C25H52NO7P	1096900	797960	1069900	1047400	965330	179870	168590	170100	144380	174450	217230	227920	220210	275350	255440	547190	603060	573690	556150	642570	C04230	HMDB0012108	24779463	LMGP01050024	50930-23-9	74340	-	ko00564,ko05231
LIPID-P-0357	LPC(0:0/18:0)	GP	LPC	523.364	[M+H]+	C26H54NO7P	7387.7	4023.3	4624.4	6405.8	5717.6	4159.7	4062.3	3546.3	3804.9	3751.6	3822	3581.8	3830.5	4168.9	4305.6	5404.9	5410.3	5980.5	4845.7	5533.5	C04230	HMDB0011128	-	LMGP01050076	-	76076	-	ko00564,ko05231
LIPID-P-0358	LPC(18:0/0:0)	GP	LPC	523.364	[M+H]+	C26H54NO7P	170090	151360	174350	167410	160160	124470	131060	125330	119730	126290	99673	102520	105700	118540	101400	118380	139360	119210	118910	141730	C04230	HMDB0010384	497299	LMGP01050026	-	73858	-	ko00564,ko05231
LIPID-P-0359	LPC(0:0/19:0)	GP	LPC	537.379	[M+H]+	C27H56NO7P	21496	17973	23325	21976	22046	4101.7	2727.8	4929.7	3676	4571.2	5100.9	6107.9	3505.1	5844.3	3505.9	7337.4	9788.8	8363.9	7985.4	7189.8	C04230	-	-	-	-	-	-	ko00564,ko05231
LIPID-P-0360	LPC(19:0/0:0)	GP	LPC	537.379	[M+H]+	C27H56NO7P	88749	88061	97677	95948	97262	8399	10441	11036	9701.3	10234	22789	23589	24117	28306	22079	38298	43285	39919	37400	37369	C04230	-	-	LMGP01050041	-	-	-	ko00564,ko05231
LIPID-P-0361	LPC(0:0/20:0)	GP	LPC	551.395	[M+H]+	C28H58NO7P	2255.6	9	9	9	1533.2	1604.7	1964.8	3081.1	1744.7	1150.4	1098.2	1724.3	9	9	9	1838	2173.6	2210.6	2016.5	1988.5	C04230	-	-	-	-	-	-	ko00564,ko05231
LIPID-P-0362	LPC(20:0/0:0)	GP	LPC	551.395	[M+H]+	C28H58NO7P	8910.1	6456.8	8258.9	7585.1	7885	2671	3836.4	2375.5	2924.9	2685.5	3169.4	3234.2	2681.2	3865.6	3795.9	4554.7	5952.5	6461.9	5713.9	5948.2	C04230	HMDB0010390	24779473	LMGP01050045	108341-80-6	74968	-	ko00564,ko05231
LIPID-P-0368	LPC(16:1/0:0)	GP	LPC	493.317	[M+H]+	C24H48NO7P	543060	446980	438150	493940	503870	422760	393590	405360	368420	406370	232410	215720	185970	244730	222600	416580	478210	418620	450540	490130	C04230	HMDB0010383	24779461	LMGP01050021	-	73851	-	ko00564,ko05231
LIPID-P-0369	LPC(17:1/0:0)	GP	LPC	507.332	[M+H]+	C25H50NO7P	48395	32155	33241	33088	31242	27689	19286	19842	22530	20515	10745	11306	14290	15056	13070	38322	35846	29233	28198	39243	C04230	-	-	LMGP01050002	-	-	-	ko00564,ko05231
LIPID-P-0370	LPC(0:0/18:1)	GP	LPC	521.348	[M+H]+	C26H52NO7P	64850	53979	65681	70204	63144	88549	83643	83998	74745	85539	41719	40507	41869	48023	41855	81797	108960	75734	84407	110460	C04230	-	-	LMGP01050079	-	-	-	ko00564,ko05231
LIPID-P-0371	LPC(18:1/0:0)	GP	LPC	521.348	[M+H]+	C26H52NO7P	11413	12268	8352.9	10316	11666	14577	18500	16043	17943	19213	11938	9472.5	10443	10174	9	12843	17463	14316	15871	18970	C04230	HMDB0010385	53480465	LMGP01050029	-	86255	-	ko00564,ko05231
LIPID-P-0372	LPC(19:1/0:0)	GP	LPC	535.364	[M+H]+	C27H54NO7P	22189	24642	24259	26766	24642	7959.5	7190	7584.8	9406.1	8900.8	7111	8386.6	4516.2	8253.9	5334.2	9074.8	13962	13648	6893.9	13525	C04230	-	-	LMGP01050130	-	-	-	ko00564,ko05231
LIPID-P-0373	LPC(0:0/20:1)	GP	LPC	549.379	[M+H]+	C28H56NO7P	50062	37461	48791	45798	43287	25316	22774	21378	18237	19125	24029	19053	21975	27546	21128	27068	34907	25126	22891	32056	C04230	-	-	-	-	-	-	ko00564,ko05231
LIPID-P-0374	LPC(20:1/0:0)	GP	LPC	549.379	[M+H]+	C28H56NO7P	52909	34790	38710	43425	41363	34187	30976	31800	23204	30862	25261	20046	24337	26232	26152	30323	33625	24996	28524	34577	C04230	HMDB0010391	52924051	LMGP01050047	-	88685	-	ko00564,ko05231
LIPID-P-0378	LPC(0:0/18:2)	GP	LPC	519.332	[M+H]+	C26H50NO7P	292790	233290	254620	250480	265490	174930	160050	158220	158070	172320	137230	141040	120180	147420	122790	159880	185280	169970	166220	193590	C04230	-	-	-	-	-	-	ko00564,ko05231
LIPID-P-0379	LPC(18:2/0:0)	GP	LPC	519.332	[M+H]+	C26H50NO7P	271130	226780	274790	258890	309400	175200	164400	158040	143790	154290	112310	125860	106370	144140	137680	169240	203520	158600	191090	211230	C04230	HMDB0010386	24779467	LMGP01050034	-	28733	-	ko00564,ko05231
LIPID-P-0380	LPC(0:0/20:2)	GP	LPC	547.364	[M+H]+	C28H54NO7P	366540	288320	333340	332050	333230	97469	89611	88579	90577	93519	122390	124070	110290	135080	121100	124280	128430	136810	115850	142680	C04230	-	-	-	-	-	-	ko00564,ko05231
LIPID-P-0381	LPC(20:2/0:0)	GP	LPC	547.364	[M+H]+	C28H54NO7P	118150	97957	110730	108920	111900	41157	41779	36095	34268	40585	46632	49864	43601	53524	50471	48483	57999	54366	49625	43977	C04230	HMDB0010392	52924053	LMGP01050132	-	83055	-	ko00564,ko05231
LIPID-P-0382	LPC(22:2/0:0)	GP	LPC	575.395	[M+H]+	C30H58NO7P	12527	9656.9	11879	10914	11492	6011.2	5596.4	6496.2	4460.7	6050.9	5896.1	6471.2	6233.2	7022.7	5733.3	13511	15537	10570	11533	13304	C04230	HMDB0010400	52924059	LMGP01050135	-	88952	-	ko00564,ko05231
LIPID-P-0383	LPC(18:3/0:0)	GP	LPC	517.317	[M+H]+	C26H48NO7P	435700	365440	390170	380420	396520	972410	921340	902520	936530	1024100	290200	282110	232780	329090	268920	501420	568740	451740	483260	615430	C04230	HMDB0010388	24779469	LMGP01050038	-	88697	-	ko00564,ko05231
LIPID-P-0384	LPC(20:3/0:0)	GP	LPC	545.348	[M+H]+	C28H52NO7P	2864300	2248400	2642300	2747200	2364700	989710	969660	1002700	963130	957780	778300	821640	768220	903510	853630	1874400	2104600	2018200	2014800	2188400	C04230	HMDB0010393	53480467	LMGP01050133	-	74343	-	ko00564,ko05231
LIPID-P-0385	LPC(18:4/0:0)	GP	LPC	515.301	[M+H]+	C26H46NO7P	9	9	9	9	9	17909	16653	16807	14017	18983	3009.6	3236.8	3195.1	3487.6	3110.1	8581.7	10928	9073.4	6534.5	14217	C04230	HMDB0010389	52924047	LMGP01050040	-	88696	-	ko00564,ko05231
LIPID-P-0386	LPC(20:4/0:0)	GP	LPC	543.332	[M+H]+	C28H50NO7P	314170	233610	308830	265400	280510	235930	188550	199150	195490	217080	152090	161330	125580	174110	137220	199580	188040	206100	187990	233560	C04230	HMDB0010395	24779476	LMGP01050048	60701-99-7	74344	-	ko00564,ko05231
LIPID-P-0387	LPC(0:0/22:4)	GP	LPC	571.364	[M+H]+	C30H54NO7P	2010700	1580200	1924700	1923700	1789100	578770	548400	632350	532840	649210	722960	814370	681080	844490	823660	965610	1239500	1121200	1128200	1225100	C04230	-	-	-	-	-	-	ko00564,ko05231
LIPID-P-0388	LPC(22:4/0:0)	GP	LPC	571.364	[M+H]+	C30H54NO7P	2042700	1713700	2039300	1991300	1716500	595770	605310	561710	596300	618780	827880	735020	741840	901290	756200	1092700	1189000	1105400	1029000	1278300	C04230	HMDB0010401	52924039	LMGP01050124	-	88953	-	ko00564,ko05231
LIPID-P-0389	LPC(20:5/0:0)	GP	LPC	541.317	[M+H]+	C28H48NO7P	622980	509640	604970	629330	569600	706430	720420	698510	679990	715810	216440	200980	190770	242610	232810	594140	657720	498700	524660	638530	C04230	HMDB0010397	11757087	LMGP01050050	-	-	-	ko00564,ko05231
LIPID-P-0390	LPC(0:0/22:5)	GP	LPC	569.348	[M+H]+	C30H52NO7P	68947	58931	77978	69833	62972	74535	79892	79706	69278	79785	45661	40784	32744	45530	36767	35187	28446	33053	33313	42288	C04230	-	-	-	-	-	-	ko00564,ko05231
LIPID-P-0391	LPC(22:5/0:0)	GP	LPC	569.348	[M+H]+	C30H52NO7P	4828400	3834000	4483300	4218400	4182100	1593600	1655900	1478800	1590400	1757600	1899800	1728600	1744600	2045400	1976400	1572500	2046500	1795500	1548900	2076500	C04230	HMDB0010402	53480475	LMGP01050142	-	74348	-	ko00564,ko05231
LIPID-P-0392	LPC(22:6/0:0)	GP	LPC	567.332	[M+H]+	C30H50NO7P	2092600	1614600	1924700	1842200	1945100	2109900	2013700	2193300	1901300	2122600	1186000	1164000	977390	1330100	1125200	894950	1079000	913000	977000	1206200	C04230	HMDB0010404	10415542	LMGP01050056	-	73873	-	ko00564,ko05231
LIPID-P-0393	LPC(O-14:0)	GP	LPC-O	453.322	[M+H]+	C22H48NO6P	2996.8	1791.8	3210.2	2012.1	2588.5	7266.2	6422.5	6240.7	3938	8072.1	1622.5	3509.4	4281.6	4167	3056.4	5059.2	4741.9	5742.4	2530.5	4729	C04230	-	-	-	-	-	-	ko00564,ko05231
LIPID-P-0394	LPC(O-16:0)	GP	LPC-O	481.353	[M+H]+	C24H52NO6P	132670	109620	140710	119620	122850	350190	377150	325640	314030	363730	193700	180750	177850	194450	188990	211750	223150	224400	220560	273680	C04230	-	-	-	-	-	-	ko00564,ko05231
LIPID-P-0395	LPC(O-18:0)	GP	LPC-O	509.385	[M+H]+	C26H56NO6P	110180	94334	115630	123560	114240	344980	367630	367910	311320	366350	196020	194730	186460	229970	202960	151580	187780	163960	136650	163670	C04317	HMDB0011149	2733532	-	-	75216	-	ko00565,ko01100
LIPID-P-0396	LPC(O-20:0)	GP	LPC-O	537.416	[M+H]+	C28H60NO6P	3166.5	3049.3	4284.5	3503.4	3074.6	8738.5	8305.2	9299.2	7247.7	7835	3481.2	4382.6	3995	4658.2	4689.1	3434.8	4380	4459.6	2959.5	3793.6	C04230	-	-	-	-	-	-	ko00564,ko05231
LIPID-P-0397	LPC(O-22:0)	GP	LPC-O	565.447	[M+H]+	C30H64NO6P	2942.6	2324.5	2939.1	1954.2	2048.7	4791.7	5292.9	5850.3	4024.8	5423.9	3551.5	1874.1	2782.2	2184.7	2780.5	3290.6	2459.7	2343	3573.7	3232.7	C04230	-	-	-	-	-	-	ko00564,ko05231
LIPID-P-0399	LPC(O-16:1)	GP	LPC-O	479.338	[M+H]+	C24H50NO6P	12135	8477.2	9583.2	11509	9691.4	28883	30108	32650	31764	30418	16334	15039	16148	20710	19356	19608	22152	23901	22027	22028	C04230	-	-	LMGP01060028	-	-	-	ko00564,ko05231
LIPID-P-0400	LPC(O-18:1)	GP	LPC-O	507.369	[M+H]+	C26H54NO6P	133090	118370	132100	143760	119380	407260	405990	400870	373950	382330	198220	187560	176190	228930	205860	200760	215750	207900	196620	228610	C04230	-	-	LMGP01060034	-	-	-	ko00564,ko05231
LIPID-P-0401	LPC(O-20:1)	GP	LPC-O	535.4	[M+H]+	C28H58NO6P	4062.4	3623.2	2967.1	4992.1	3967.3	12781	13103	12916	12291	11601	9887.5	9868.8	8896.8	12868	9939.2	4604.3	5136.3	4562.6	3561	4938.2	C04230	-	-	-	-	-	-	ko00564,ko05231
LIPID-P-0403	LPC(O-18:2)	GP	LPC-O	505.353	[M+H]+	C26H52NO6P	10192	9540.4	9697.5	10502	12921	14988	12130	15946	13315	14966	12074	14525	10103	14090	11966	11624	11127	9128.9	9520.8	11715	C04230	HMDB0010408	-	LMGP01070012	-	84753	-	ko00564,ko05231
LIPID-P-0404	LPC(O-20:2)	GP	LPC-O	533.385	[M+H]+	C28H56NO6P	5159.5	3569.5	5351.5	4335	4163.1	7749.1	6646.8	6809.8	5147.9	6624.4	9616.7	10483	7385.2	11797	12052	2352.5	4074.5	3004.6	2115.1	3991.6	C04230	-	-	-	-	-	-	ko00564,ko05231
LIPID-P-0407	LPE(0:0/16:0)	GP	LPE	453.286	[M+H]+	C21H44NO7P	25501	18360	17905	18878	22017	5587	8561.4	7344.5	4417.8	10120	23219	18728	17948	16248	19396	8566.3	8652.3	7062	6520	8048.8	-	HMDB0011473	53480922	LMGP02050036	-	-	-	--
LIPID-P-0408	LPE(16:0/0:0)	GP	LPE	453.286	[M+H]+	C21H44NO7P	768820	537810	530680	639330	668230	270660	283400	267210	224740	410510	351290	286050	357600	355010	258310	325200	283930	304260	357450	300510	-	HMDB0011503	9547069	LMGP02050002	-	73004	-	--
LIPID-P-0409	LPE(17:0/0:0)	GP	LPE	467.301	[M+H]+	C22H46NO7P	150480	97532	96148	103360	127250	16348	16145	14778	17151	26502	35140	28902	38468	37333	26194	60933	64902	58620	70598	52915	-	-	-	LMGP02050030	-	-	-	--
LIPID-P-0410	LPE(0:0/18:0)	GP	LPE	481.317	[M+H]+	C23H48NO7P	20798	7662.9	11040	16799	21041	12520	12930	11532	6273.2	13842	17639	11032	17831	14553	15067	11732	11632	11889	9355	10046	-	HMDB0011129	53480667	LMGP02050038	-	133144	-	--
LIPID-P-0411	LPE(18:0/0:0)	GP	LPE	481.317	[M+H]+	C23H48NO7P	2340100	1486500	1523100	1719200	2009700	1269100	1396400	1266000	1191000	1836200	1572700	1115600	1514000	1559400	1141500	1415200	1487500	1268700	1516500	1057800	-	HMDB0011130	9547068	LMGP02050001	-	75036	-	--
LIPID-P-0415	LPE(16:1/0:0)	GP	LPE	451.27	[M+H]+	C21H42NO7P	16644	13620	10443	14205	19170	8130.4	11784	12455	9495.4	15275	12551	8203.7	6391.4	13419	10665	9676.2	11025	13038	14666	9765.3	-	HMDB0011474	-	LMGP02050037	-	-	-	--
LIPID-P-0417	LPE(0:0/18:1)	GP	LPE	479.301	[M+H]+	C23H46NO7P	217390	188810	167750	174900	200500	143940	158020	160200	140140	210040	188080	159240	178910	193290	166840	137530	143170	142080	149910	118390	-	HMDB0011476	-	LMGP02050040	-	76088	-	--
LIPID-P-0418	LPE(18:1/0:0)	GP	LPE	479.301	[M+H]+	C23H46NO7P	233290	175330	170730	191770	212400	173120	199090	175920	137620	234980	155720	140010	131120	168890	133700	103760	109230	103910	121860	104120	-	HMDB0011506	-	LMGP02050004	-	74971	-	--
LIPID-P-0419	LPE(0:0/20:1)	GP	LPE	507.332	[M+H]+	C25H50NO7P	8129.8	6434.3	6868.6	7017.2	9287.3	1938.1	2531.1	2435.3	1624.8	2242.4	5093.1	3753.6	4971.2	5155.8	3602.9	2198.3	2785.5	3332.1	2138.3	1164.2	-	HMDB0011482	-	LMGP02050046	-	-	-	--
LIPID-P-0420	LPE(20:1/0:0)	GP	LPE	507.332	[M+H]+	C25H50NO7P	7350.4	5762.3	5345	5644.9	8521.2	2196.4	2753.2	2364.6	1759.5	3903.8	2540.8	3254.4	3005.5	4240.7	3988.9	2549.3	2468.5	1749.5	2983.3	1620.6	-	HMDB0011512	-	LMGP02050020	-	-	-	--
LIPID-P-0423	LPE(0:0/18:2)	GP	LPE	477.286	[M+H]+	C23H44NO7P	1084700	843830	848860	859910	997800	542260	564150	521260	532440	704200	584670	485520	536530	634050	499160	557570	578170	547180	597340	493380	-	HMDB0011477	-	LMGP02050041	-	76090	-	--
LIPID-P-0424	LPE(18:2/0:0)	GP	LPE	477.286	[M+H]+	C23H44NO7P	1121100	784580	874370	839740	1059500	566340	558000	553660	578890	659330	589480	480380	527550	600090	555110	570550	584410	557040	578390	558260	-	HMDB0011507	-	LMGP02050011	-	83058	-	--
LIPID-P-0425	LPE(0:0/20:2)	GP	LPE	505.317	[M+H]+	C25H48NO7P	19232	16349	15410	17573	20130	3630.2	2237.6	3216.6	2393.8	2564.5	9774.8	5599.9	7541.2	8863.2	6343.9	2746.3	2968.4	3255.5	2993.5	3086	-	HMDB0011483	-	LMGP02050047	-	-	-	--
LIPID-P-0426	LPE(20:2/0:0)	GP	LPE	505.317	[M+H]+	C25H48NO7P	20372	14740	17591	20562	20861	2972.6	2507	2810.4	3105.2	2363.1	7959.7	6578.1	7669	7900	7434.1	3814.1	3120.6	3059.1	3310.9	2473.9	-	HMDB0011513	-	LMGP02050021	-	-	-	--
LIPID-P-0428	LPE(18:3/0:0)	GP	LPE	475.27	[M+H]+	C23H42NO7P	39701	28142	29154	30340	32461	25816	27693	26641	31288	34824	15594	14821	15056	20541	18029	17076	16775	16807	20356	16767	-	HMDB0011478	-	LMGP02050042	-	-	-	--
LIPID-P-0429	LPE(0:0/20:3)	GP	LPE	503.301	[M+H]+	C25H46NO7P	122700	94482	112600	124830	133690	39317	44623	49364	49365	49433	61396	43561	64240	60382	61127	66980	83874	70238	64212	53618	-	-	-	LMGP02050049	-	-	-	--
LIPID-P-0430	LPE(20:3/0:0)	GP	LPE	531.332	[M+H]+	C27H50NO7P	123800	104480	108050	107760	114200	42769	43975	45643	44966	55205	67580	51317	56415	63944	51934	81935	70334	71278	61740	68583	-	HMDB0011516	-	LMGP02050022	-	-	-	--
LIPID-P-0431	LPE(22:3/0:0)	GP	LPE	531.332	[M+H]+	C27H50NO7P	22411	18973	18898	20944	20619	12277	10796	11888	8918	14510	14371	11231	17467	18561	13073	15804	11732	18926	14771	11525	-	-	-	-	-	-	-	--
LIPID-P-0432	LPE(20:4/0:0)	GP	LPE	501.286	[M+H]+	C25H44NO7P	1968900	1492900	1731500	1729300	1819300	1451300	1551600	1615000	1452600	1852700	1468700	1266000	1350900	1461900	1331000	1634300	1877800	1591300	1407300	1711400	-	HMDB0011487	-	LMGP02050051	-	72741	-	--
LIPID-P-0433	LPE(22:4/0:0)	GP	LPE	529.317	[M+H]+	C27H48NO7P	403360	332570	314270	324790	366260	140370	152880	137740	126200	173750	255640	212340	255690	285150	226450	219530	227250	229350	259630	202390	-	HMDB0011493	-	LMGP02050057	-	-	-	--
LIPID-P-0434	LPE(20:5/0:0)	GP	LPE	499.27	[M+H]+	C25H42NO7P	20380	20275	16473	19994	23473	26964	34366	29506	30666	33608	12251	10478	11220	15784	12252	23135	24874	23890	24422	20948	-	-	-	LMGP02050053	-	-	-	--
LIPID-P-0435	LPE(0:0/22:5)	GP	LPE	527.301	[M+H]+	C27H46NO7P	427350	349810	412860	392780	449740	171450	209700	208860	182060	228890	277510	228430	252090	282240	258210	178730	200400	186330	184420	195450	-	HMDB0011494	-	LMGP02050058	-	-	-	--
LIPID-P-0436	LPE(22:5/0:0)	GP	LPE	527.301	[M+H]+	C27H46NO7P	62228	58382	54551	62650	57704	52729	59046	59635	52856	60326	46348	34415	36427	47608	38570	48716	57821	49250	52529	51509	-	HMDB0011524	-	LMGP02050069	-	-	-	--
LIPID-P-0437	LPE(22:6/0:0)	GP	LPE	525.286	[M+H]+	C27H44NO7P	235640	179750	194720	207910	230480	238660	274690	276600	243930	355870	206730	199660	181360	216140	184300	121450	125380	116970	120300	119950	-	HMDB0011496	-	LMGP02050060	-	72749	-	--
LIPID-P-0438	LPE(P-16:0)	GP	LPE-P	437.291	[M+H]+	C21H44NO6P	53100	34988	35751	39708	48581	95152	100440	83332	79919	123890	75209	45958	54764	67526	44299	45860	45529	45975	42247	34883	-	HMDB0011152	42607469	LMGP02070001	174062-72-7	-	-	--
LIPID-P-0439	LPE(P-17:0)	GP	LPE-P	451.306	[M+H]+	C22H46NO6P	5984.7	4249.4	3942.3	3551.6	5251.5	7665.7	7920.9	5959.3	6070	8391.5	4102.3	2617.7	4376.1	2897.6	2332	4176.2	4919	4679.7	3653.5	2890.4	-	-	-	-	-	-	-	--
LIPID-P-0440	LPE(P-18:0)	GP	LPE-P	465.322	[M+H]+	C23H48NO6P	51445	35121	31034	38222	43473	76858	87719	80502	71661	110570	60159	43747	56058	64462	43704	35038	37417	34070	36545	23815	-	HMDB0240598	42607470	LMGP02070002	174062-73-8	-	-	--
LIPID-P-0441	LPE(P-20:0)	GP	LPE-P	493.353	[M+H]+	C25H52NO6P	3946.1	3176.8	2126.5	3159.3	3654.6	5753.4	4790	5664.9	4435.5	7293	5495.4	3642.5	5658.3	5832.7	3977.2	3394.5	3283	2250.7	2628.6	1958.2	-	-	-	LMGP02070004	-	-	-	--
LIPID-P-0445	LPE(P-18:1)	GP	LPE-P	463.306	[M+H]+	C23H46NO6P	12943	12074	11448	14348	14844	18773	23631	22543	18119	29859	13752	11125	14956	15002	11241	12984	13527	11010	13071	12290	-	-	-	-	-	-	-	--
LIPID-P-0471	PC(14:0_14:0)	GP	PC	677.5	[M+H]+	C36H72NO8P	113790	79899	91045	116870	92687	88249	97067	95322	69850	87421	49814	54757	51680	69190	72061	142500	177340	154430	141340	159000	C00157	HMDB0007866	5459377	LMGP01010477	-	45240	-	ko00564,ko00590,ko00591,ko00592,ko01100,ko04723,ko05231
LIPID-P-0473	PC(15:0_16:0)	GP	PC	719.547	[M+H]+	C39H78NO8P	9019400	7341000	8775700	8497900	8721600	2746800	3054800	3030900	2650100	3038100	4322800	4070600	3914100	4659600	4314800	5735000	6159300	6059300	5949000	6317000	C00157	HMDB0007935	-	LMGP01010532	-	-	-	ko00564,ko00590,ko00591,ko00592,ko01100,ko04723,ko05231
LIPID-P-0475	PC(16:0_18:0)	GP	PC	761.593	[M+H]+	C42H84NO8P	26583000	22184000	28218000	26484000	24664000	29198000	32621000	30404000	26735000	29708000	19756000	18873000	18544000	22613000	21767000	24602000	28593000	26048000	22891000	27515000	C00157	HMDB0007970	24778686	LMGP01010573	-	73000	-	ko00564,ko00590,ko00591,ko00592,ko01100,ko04723,ko05231
LIPID-P-0476	PC(18:0_18:0)	GP	PC	789.625	[M+H]+	C44H88NO8P	2246400	1779200	2356600	2194200	2057500	1825500	1864300	1867900	1393800	1712600	1192500	1030600	952870	1175300	1219400	1467000	1594000	1534600	1280800	1473900	C00157	HMDB0008036	94190	LMGP01010006	-	83718	-	ko00564,ko00590,ko00591,ko00592,ko01100,ko04723,ko05231
LIPID-P-0477	PC(16:0_22:0)	GP	PC	817.656	[M+H]+	C46H92NO8P	716340	539320	708990	821600	633560	797400	943110	878290	730360	919490	723800	654990	607940	832500	850840	844220	872810	788750	719650	781590	C00157	HMDB0007985	7983123	LMGP01010636	-	86168	-	ko00564,ko00590,ko00591,ko00592,ko01100,ko04723,ko05231
LIPID-P-0478	PC(16:0_24:0)	GP	PC	845.687	[M+H]+	C48H96NO8P	40218	34526	39976	47380	45012	33651	18540	24417	13965	17790	33497	25415	28800	24228	35929	39296	41114	22643	25866	43134	C00157	HMDB0008051	7983296	LMGP01010657	-	-	-	ko00564,ko00590,ko00591,ko00592,ko01100,ko04723,ko05231
LIPID-P-0479	PC(14:0_16:1)	GP	PC	703.515	[M+H]+	C38H74NO8P	366050	316340	489790	398600	408640	634050	558390	636590	517450	615920	224940	211730	207680	248640	266460	790270	952380	812260	780700	945720	C00157	HMDB0007870	24778615	-	-	84578	-	ko00564,ko00590,ko00591,ko00592,ko01100,ko04723,ko05231
LIPID-P-0480	PC(15:0_16:1)	GP	PC	717.531	[M+H]+	C39H76NO8P	747530	548670	775500	785770	771050	266340	261960	255790	237310	286790	222250	204010	207690	256370	247890	932420	1037300	952410	883260	1099500	C00157	HMDB0007936	-	LMGP01010535	-	-	-	ko00564,ko00590,ko00591,ko00592,ko01100,ko04723,ko05231
LIPID-P-0481	PC(16:0_16:1)	GP	PC	731.547	[M+H]+	C40H78NO8P	229560	171140	229640	232250	227640	307750	335460	350810	318430	340250	190500	205690	177240	219140	231960	395850	475420	463980	419910	494220	C00157	HMDB0007969	6443788	LMGP01010566	-	74000	-	ko00564,ko00590,ko00591,ko00592,ko01100,ko04723,ko05231
LIPID-P-0482	PC(16:0_18:1)	GP	PC	759.578	[M+H]+	C42H82NO8P	3091100	2775400	3293700	3492500	3171200	4259700	4895900	4484600	4310200	4348000	3454200	3432500	2986500	3657100	3573700	4981500	5522300	5348600	5379300	5856900	C00157	HMDB0007972	4266266	LMGP01010005	-	73001	-	ko00564,ko00590,ko00591,ko00592,ko01100,ko04723,ko05231
LIPID-P-0483	PC(17:0_18:1)	GP	PC	773.593	[M+H]+	C43H84NO8P	61083000	50946000	58502000	61923000	60494000	26303000	30403000	28135000	24889000	30318000	27299000	26106000	25197000	29245000	29713000	67467000	74210000	71250000	69325000	76190000	C00157	-	-	LMGP01010711	-	-	-	ko00564,ko00590,ko00591,ko00592,ko01100,ko04723,ko05231
LIPID-P-0484	PC(18:0_18:1)	GP	PC	787.609	[M+H]+	C44H86NO8P	1454700	1199100	1559800	1505400	1391000	2412200	2713200	2496200	2171200	2515400	1300900	1346500	1204000	1387200	1405400	2398700	2827400	2434300	2333400	2830200	C00157	HMDB0008037	24778815	LMGP01010750	-	86109	-	ko00564,ko00590,ko00591,ko00592,ko01100,ko04723,ko05231
LIPID-P-0485	PC(19:0_18:1)	GP	PC	801.625	[M+H]+	C45H88NO8P	2497500	2053600	2909700	2698000	2378700	1131500	1104100	1075600	904970	1061900	882810	910780	741140	1065700	1111700	1954600	2084000	1945200	1857000	2001100	C00157	-	-	LMGP01011738	-	-	-	ko00564,ko00590,ko00591,ko00592,ko01100,ko04723,ko05231
LIPID-P-0486	PC(16:0_22:1)	GP	PC	815.64	[M+H]+	C46H90NO8P	2640900	2259100	2939000	2887200	2469700	1713500	1987300	1835200	1423500	1661300	1639800	1535300	1578800	1869700	1985100	1682100	1937400	1688500	1571500	1909500	C00157	HMDB0007986	7983270	LMGP01010638	-	86174	-	ko00564,ko00590,ko00591,ko00592,ko01100,ko04723,ko05231
LIPID-P-0487	PC(18:1_22:0)	GP	PC	843.672	[M+H]+	C48H94NO8P	133460	90087	131150	119650	123840	82688	79299	74387	65491	65266	58950	67361	57275	119380	88451	103170	128170	106900	98094	123840	C00157	HMDB0008307	52923127	LMGP01010839	-	-	-	ko00564,ko00590,ko00591,ko00592,ko01100,ko04723,ko05231
LIPID-P-0489	PC(14:0_18:2)	GP	PC	729.531	[M+H]+	C40H76NO8P	10654000	8552700	11945000	10989000	10899000	5696000	5280000	5971100	4941500	5746400	4812900	4621300	4327500	5454900	5699900	8038400	9262300	8189600	7437700	8981700	C00157	HMDB0008002	24778764	LMGP01010494	-	83717	-	ko00564,ko00590,ko00591,ko00592,ko01100,ko04723,ko05231
LIPID-P-0490	PC(16:0_18:2)	GP	PC	757.562	[M+H]+	C42H80NO8P	5254900	4450200	5196100	5265200	5168600	3172000	3428700	3223600	3114700	3073500	4524400	4356200	3865000	4337400	4476900	3927300	4438900	4112200	4254000	4390500	C00157	HMDB0007973	5287971	LMGP01010585	-	73002	-	ko00564,ko00590,ko00591,ko00592,ko01100,ko04723,ko05231
LIPID-P-0491	PC(17:1_18:1)	GP	PC	771.578	[M+H]+	C43H82NO8P	73735000	65645000	77459000	75998000	71664000	14292000	15220000	14650000	13346000	15065000	24882000	23687000	21755000	26328000	26391000	41688000	47591000	43033000	44081000	48594000	C00157	HMDB0007935	-	LMGP01011532	-	-	-	ko00564,ko00590,ko00591,ko00592,ko01100,ko04723,ko05231
LIPID-P-0492	PC(18:0_18:2)	GP	PC	785.593	[M+H]+	C44H84NO8P	5667000	5139800	5978600	6214000	5885200	4704200	5480400	4928200	4686100	4504000	4280300	4194900	3702600	4488900	4502800	4595000	5376800	5147300	4896400	5641900	C00157	HMDB0008039	6441487	LMGP01010764	-	84822	-	ko00564,ko00590,ko00591,ko00592,ko01100,ko04723,ko05231
LIPID-P-0493	PC(19:0_18:2)	GP	PC	799.609	[M+H]+	C45H86NO8P	9035100	7452400	9543600	9209100	8026600	1074800	1050800	1065900	952230	1012900	2117300	2007800	2025100	2305000	2400300	2867100	3176700	2989300	2616400	3131900	C00157	-	-	LMGP01011739	-	-	-	ko00564,ko00590,ko00591,ko00592,ko01100,ko04723,ko05231
LIPID-P-0494	PC(18:0_20:2)	GP	PC	813.625	[M+H]+	C46H88NO8P	18624000	15244000	20586000	19243000	16870000	4731900	4965300	5359900	3917200	4876100	7659400	7599000	6631000	8184200	7991100	6608200	7646100	6329600	6129700	7062100	C00157	HMDB0008045	24778847	LMGP01010788	-	-	-	ko00564,ko00590,ko00591,ko00592,ko01100,ko04723,ko05231
LIPID-P-0495	PC(18:1_22:1)	GP	PC	841.656	[M+H]+	C48H92NO8P	198360	127420	167080	161700	138270	76657	96401	99667	81582	111400	90153	105050	83336	112960	131120	212710	231870	208550	176880	223510	C00157	HMDB0008085	52922751	LMGP01012158	-	-	-	ko00564,ko00590,ko00591,ko00592,ko01100,ko04723,ko05231
LIPID-P-0496	PC(18:1_24:1)	GP	PC	869.687	[M+H]+	C50H96NO8P	77539	54420	83453	83532	71364	13673	21883	16192	17682	13579	30608	32386	27187	28581	44978	28346	39851	33764	23920	33875	C00157	HMDB0008092	53478901	LMGP01012162	-	89703	-	ko00564,ko00590,ko00591,ko00592,ko01100,ko04723,ko05231
LIPID-P-0497	PC(14:0_18:3)	GP	PC	727.515	[M+H]+	C40H74NO8P	331990	221740	366090	362620	349690	379860	360970	351530	321010	358120	213400	205820	183210	263970	231980	409270	471560	425330	382500	473460	C00157	HMDB0007876	7982984	LMGP01010497	-	86095	-	ko00564,ko00590,ko00591,ko00592,ko01100,ko04723,ko05231
LIPID-P-0498	PC(16:0_18:3)	GP	PC	755.547	[M+H]+	C42H78NO8P	87446000	73320000	92223000	88569000	87444000	91354000	88966000	89705000	81622000	90263000	65045000	64694000	60569000	72535000	73067000	76686000	87879000	77916000	72402000	84256000	C00157	HMDB0007974	24778699	LMGP01010598	-	84786	-	ko00564,ko00590,ko00591,ko00592,ko01100,ko04723,ko05231
LIPID-P-0499	PC(17:1_18:2)	GP	PC	769.562	[M+H]+	C43H80NO8P	10567000	8814600	11632000	10608000	10597000	2903100	3025100	2880200	2767700	2796000	2631000	2577800	2520600	2798200	2949500	3738500	4425800	3718900	3705900	4024900	C00157	-	-	LMGP01011533	-	-	-	ko00564,ko00590,ko00591,ko00592,ko01100,ko04723,ko05231
LIPID-P-0500	PC(16:0_20:3)	GP	PC	783.578	[M+H]+	C44H82NO8P	1528700	1189600	1290400	1446900	1631500	1115300	1168000	1182200	952940	1133800	777960	813220	720950	821920	725130	588290	730460	728510	687650	623760	C00157	HMDB0007980	24778715	LMGP01010622	-	86119	-	ko00564,ko00590,ko00591,ko00592,ko01100,ko04723,ko05231
LIPID-P-0501	PC(17:0_20:3)	GP	PC	797.593	[M+H]+	C45H84NO8P	9391900	7577500	9514400	9435500	8385800	1990500	2107800	2054600	1839100	2104500	2562400	2352400	2333300	2924700	2692100	3831000	4512700	4122700	3921300	4526300	C00157	-	-	LMGP01011514	-	-	-	ko00564,ko00590,ko00591,ko00592,ko01100,ko04723,ko05231
LIPID-P-0502	PC(18:0_20:3)	GP	PC	811.609	[M+H]+	C46H86NO8P	715240	612420	648120	697760	600690	263330	278880	263830	249800	292620	191810	276890	177570	334870	287880	428460	550510	484080	463530	530830	C00157	HMDB0008046	24778855	LMGP01010795	-	86176	-	ko00564,ko00590,ko00591,ko00592,ko01100,ko04723,ko05231
LIPID-P-0503	PC(18:2_22:1)	GP	PC	839.64	[M+H]+	C48H90NO8P	303260	281440	335360	360650	237540	269100	267620	268720	218050	301110	210550	155400	161450	134590	216700	469570	543690	551150	468140	552840	C00157	HMDB0008596	53479227	LMGP01011637	-	88708	-	ko00564,ko00590,ko00591,ko00592,ko01100,ko04723,ko05231
LIPID-P-0505	PC(14:0_20:4)	GP	PC	753.531	[M+H]+	C42H76NO8P	5093600	4115600	5532700	5267900	4868600	4952700	4754400	5190900	4234700	4923100	2655700	2488600	2414200	3021900	2952700	4810200	5909000	5026700	4320600	5767800	C00157	HMDB0007883	24778634	LMGP01010506	-	86102	-	ko00564,ko00590,ko00591,ko00592,ko01100,ko04723,ko05231
LIPID-P-0506	PC(15:0_20:4)	GP	PC	767.547	[M+H]+	C43H78NO8P	8430500	7017900	9052800	8740000	8416400	867440	877710	870490	755400	896970	1689700	1674600	1517600	1913500	1901900	4436700	4539200	4167800	4167200	5155700	C00157	HMDB0007949	-	LMGP01011424	-	86344	-	ko00564,ko00590,ko00591,ko00592,ko01100,ko04723,ko05231
LIPID-P-0507	PC(16:0_20:4)	GP	PC	781.562	[M+H]+	C44H80NO8P	2706000	2435500	2772100	2679200	2577000	1612500	1813400	1705700	1635800	1618800	1979100	2004200	1693000	2192400	2040800	2209700	2639200	2427700	2361800	2606200	C00157	HMDB0007982	7983442	LMGP01010007	-	73003	-	ko00564,ko00590,ko00591,ko00592,ko01100,ko04723,ko05231
LIPID-P-0508	PC(20:4_17:0)	GP	PC	793.562	[M+H]+	C45H80NO8P	52635000	47142000	54072000	55100000	52165000	13546000	13745000	13860000	12026000	14325000	20485000	18962000	17591000	22111000	20774000	28947000	33409000	30558000	29187000	33172000	C00157	-	-	LMGP01011904	-	-	-	ko00564,ko00590,ko00591,ko00592,ko01100,ko04723,ko05231
LIPID-P-0510	PC(19:0_20:4)	GP	PC	823.609	[M+H]+	C47H86NO8P	6939700	6135700	7720400	7600200	6685600	783500	826170	688980	585550	796880	1880800	1773000	1712800	2011600	1961700	2054900	2246000	2075100	2051300	2400200	C00157	-	-	LMGP01011748	-	-	-	ko00564,ko00590,ko00591,ko00592,ko01100,ko04723,ko05231
LIPID-P-0511	PC(18:0_22:4)	GP	PC	837.625	[M+H]+	C48H88NO8P	82911000	74486000	88442000	87920000	78555000	36699000	37586000	37612000	31366000	36498000	49857000	48176000	44941000	53623000	55129000	59449000	68934000	62931000	56594000	65592000	C00157	HMDB0008054	24778868	LMGP01010813	-	84565	-	ko00564,ko00590,ko00591,ko00592,ko01100,ko04723,ko05231
LIPID-P-0512	PC(20:3_22:1)	GP	PC	865.656	[M+H]+	C50H92NO8P	153740	128580	155510	126560	150640	71118	76535	82677	71085	80354	84311	71296	59455	83518	78083	76686	115380	82266	77063	103650	C00157	HMDB0008285	123061181	LMGP01011893	-	89391	-	ko00564,ko00590,ko00591,ko00592,ko01100,ko04723,ko05231
LIPID-P-0513	PC(14:0_20:5)	GP	PC	751.515	[M+H]+	C42H74NO8P	157020	121010	153070	145990	170140	136030	133700	127820	128010	142900	73872	70488	58242	89854	70332	141260	165870	136400	138520	154890	C00157	HMDB0007885	7982995	LMGP01010508	-	-	-	ko00564,ko00590,ko00591,ko00592,ko01100,ko04723,ko05231
LIPID-P-0514	PC(15:0_20:5)	GP	PC	765.531	[M+H]+	C43H76NO8P	327270	258660	328380	311250	302830	39421	43240	43558	48654	39710	53101	53480	41060	48019	59025	126230	157770	138250	131560	156480	C00157	HMDB0007951	-	LMGP01011425	-	-	-	ko00564,ko00590,ko00591,ko00592,ko01100,ko04723,ko05231
LIPID-P-0515	PC(16:0_20:5)	GP	PC	779.547	[M+H]+	C44H78NO8P	20321000	17484000	21795000	20971000	19822000	18878000	19008000	19325000	16539000	18029000	10912000	10573000	9711900	12652000	12306000	17970000	20081000	19279000	17799000	20655000	C00157	HMDB0007984	52922296	LMGP01010633	-	86137	-	ko00564,ko00590,ko00591,ko00592,ko01100,ko04723,ko05231
LIPID-P-0516	PC(17:1_20:4)	GP	PC	793.562	[M+H]+	C45H80NO8P	7984000	6643300	8665000	8070100	7726600	2199500	2253400	2242800	2000100	2146600	1954500	1895300	1728600	2224400	2261100	3623300	4241700	3760200	3690600	4470100	C00157	-	-	LMGP01011543	-	-	-	ko00564,ko00590,ko00591,ko00592,ko01100,ko04723,ko05231
LIPID-P-0518	PC(18:0_22:5)	GP	PC	835.609	[M+H]+	C48H86NO8P	98323000	94544000	101130000	99556000	95579000	64390000	68480000	65747000	65155000	64696000	81508000	81448000	75710000	84066000	84607000	68216000	73877000	70978000	68457000	76505000	C00157	HMDB0008055	24778871	LMGP01010816	-	73865	-	ko00564,ko00590,ko00591,ko00592,ko01100,ko04723,ko05231
LIPID-P-0520	PC(14:0_22:6)	GP	PC	777.531	[M+H]+	C44H76NO8P	1423400	1390100	1576600	1588700	1663700	1180100	1128900	1181200	965530	1185900	654380	626730	614510	793130	722110	857700	1090000	917700	761180	1014900	C00157	HMDB0007892	24778639	LMGP01010512	-	86162	-	ko00564,ko00590,ko00591,ko00592,ko01100,ko04723,ko05231
LIPID-P-0521	PC(15:1_22:5)	GP	PC	791.547	[M+H]+	C45H78NO8P	1585800	1205700	1637600	1607900	1696000	351240	281900	313500	263010	341850	354420	367950	315790	382490	401370	427080	440910	417820	378630	472230	C00157	-	-	-	-	-	-	ko00564,ko00590,ko00591,ko00592,ko01100,ko04723,ko05231
LIPID-P-0523	PC(22:6_17:0)	GP	PC	819.578	[M+H]+	C47H82NO8P	4947600	4315900	4665200	5047400	4812300	1740000	1900100	1867900	1743800	2027400	2005100	1861200	1715000	2036900	1973800	2050500	2082900	2042200	2235900	2253400	C00157	-	-	LMGP01012104	-	-	-	ko00564,ko00590,ko00591,ko00592,ko01100,ko04723,ko05231
LIPID-P-0524	PC(18:0_22:6)	GP	PC	833.593	[M+H]+	C48H84NO8P	2702400	2235300	2944300	2966600	2928600	3650600	4194600	3848900	3505900	3937900	2373000	2299100	1980500	2584700	2365900	1733500	2102200	1897500	1744800	2073500	C00157	HMDB0008057	24778876	LMGP01010821	-	84829	-	ko00564,ko00590,ko00591,ko00592,ko01100,ko04723,ko05231
LIPID-P-0525	PC(20:0_22:6)	GP	PC	861.625	[M+H]+	C50H88NO8P	868520	689870	901960	868720	872030	426940	570140	465440	389320	468120	469930	515600	464490	606720	510800	466570	516970	476490	456810	500120	C00157	HMDB0008288	24779053	LMGP01011028	-	86221	-	ko00564,ko00590,ko00591,ko00592,ko01100,ko04723,ko05231
LIPID-P-0526	PC(16:1_22:6)	GP	PC	803.547	[M+H]+	C46H78NO8P	6301700	4869400	6690400	6495100	6501600	4690600	4632300	4937500	4126200	4644100	2347700	2265900	2193100	2813400	2750000	2519900	3095600	2709300	2490200	2944300	C00157	HMDB0008023	24778773	LMGP01010696	-	-	-	ko00564,ko00590,ko00591,ko00592,ko01100,ko04723,ko05231
LIPID-P-0527	PC(18:1_22:6)	GP	PC	831.578	[M+H]+	C48H82NO8P	19358000	16084000	20354000	19681000	18947000	11533000	12392000	12715000	10527000	12253000	7994300	7809000	6999400	8863100	8539500	6376300	7754700	7805400	5130000	7219300	C00157	HMDB0008090	24778901	LMGP01010847	-	84812	-	ko00564,ko00590,ko00591,ko00592,ko01100,ko04723,ko05231
LIPID-P-0528	PC(20:1_22:6)	GP	PC	859.609	[M+H]+	C50H86NO8P	1752600	1672300	1838700	1752200	1772500	276810	283910	289530	283470	282620	659740	742130	570920	718490	693520	318630	366420	325320	388610	391630	C00157	HMDB0008321	52923147	LMGP01011834	-	-	-	ko00564,ko00590,ko00591,ko00592,ko01100,ko04723,ko05231
LIPID-P-0529	PC(20:4_20:4)	GP	PC	829.562	[M+H]+	C48H80NO8P	10024000	8543500	10973000	10742000	10026000	10605000	10407000	11414000	9276800	10864000	4628600	4609900	4315300	5356200	5289700	4641900	5579200	4965700	4616100	5660700	C00157	HMDB0008156	24778983	-	-	-	-	ko00564,ko00590,ko00591,ko00592,ko01100,ko04723,ko05231
LIPID-P-0530	PC(20:2_22:6)	GP	PC	857.593	[M+H]+	C50H84NO8P	2736700	2255100	2963400	2610900	2530100	1138500	1064400	1198800	1031500	1044300	1267400	1169700	890520	1205400	1351800	1720100	2074300	1811600	1715600	2087100	C00157	HMDB0008354	10854909	LMGP01011865	-	-	-	ko00564,ko00590,ko00591,ko00592,ko01100,ko04723,ko05231
LIPID-P-0531	PC(O-16:0_14:0)	GP	PC-O	691.552	[M+H]+	C38H78NO7P	307710	287350	361930	335170	321530	514190	587390	494950	501010	549890	383930	367940	384930	477450	442170	632830	729140	687790	634390	715720	C00157	-	24779275	LMGP01020178	-	-	-	ko00564,ko00590,ko00591,ko00592,ko01100,ko04723,ko05231
LIPID-P-0532	PC(O-16:0_16:0)	GP	PC-O	719.583	[M+H]+	C40H82NO7P	6368300	5770900	6871600	6659800	6362600	9619500	11050000	9912800	9101300	9606000	7030100	7083700	6402600	8086900	7866300	11515000	13366000	11751000	11000000	12486000	C00157	-	-	LMGP01020029	-	-	-	ko00564,ko00590,ko00591,ko00592,ko01100,ko04723,ko05231
LIPID-P-0533	PC(O-18:0_16:0)	GP	PC-O	747.614	[M+H]+	C42H86NO7P	1653300	1392900	1717200	1607100	1471600	2591700	2755000	2734200	2330400	2619000	1768400	1833400	1801000	2099400	2076900	2370500	2822200	2582500	2154800	2629300	C00157	-	11803170	LMGP01020086	-	-	-	ko00564,ko00590,ko00591,ko00592,ko01100,ko04723,ko05231
LIPID-P-0535	PC(O-16:0_22:0)	GP	PC-O	803.677	[M+H]+	C46H94NO7P	435820	352700	451220	452460	410040	318890	333550	332640	262220	364100	287760	309470	277090	331680	355630	297870	298870	254580	211110	272830	C00157	HMDB0013408	24779329	LMGP01020060	-	86243	-	ko00564,ko00590,ko00591,ko00592,ko01100,ko04723,ko05231
LIPID-P-0536	PC(O-16:0_14:1)	GP	PC-O	689.536	[M+H]+	C38H76NO7P	1554300	1360500	1719700	1615700	1630700	1029600	1097800	1056200	963050	1151600	1495100	1415200	1157100	1631600	1607300	1217200	1287600	1151800	1061400	1201500	C00157	HMDB0013403	52923736	LMGP01020179	-	-	-	ko00564,ko00590,ko00591,ko00592,ko01100,ko04723,ko05231
LIPID-P-0537	PC(O-16:0_16:1)	GP	PC-O	717.567	[M+H]+	C40H80NO7P	4446200	3875200	4496300	4578600	4954600	4279000	4885200	4546000	4068800	4846000	3787000	3253600	3407600	3964500	3812300	5087100	5371700	5033700	4959100	4691600	C00157	HMDB0013404	52923742	LMGP01020182	-	89906	-	ko00564,ko00590,ko00591,ko00592,ko01100,ko04723,ko05231
LIPID-P-0538	PC(O-18:1_16:0)	GP	PC-O	745.599	[M+H]+	C42H84NO7P	12306000	9930000	13157000	12839000	11936000	14283000	15518000	15208000	11914000	14941000	11160000	10380000	10209000	12631000	12633000	14557000	17433000	15333000	13928000	15926000	C00157	HMDB0013426	53481719	LMGP01020152	-	84825	-	ko00564,ko00590,ko00591,ko00592,ko01100,ko04723,ko05231
LIPID-P-0541	PC(O-18:1_22:0)	GP	PC-O	829.692	[M+H]+	C48H96NO7P	1103100	1071100	1289700	1176700	1171800	754220	845250	760620	605300	723850	1107300	1058800	1099300	1261000	1316100	1083700	1236400	1148700	913160	978140	C00157	-	53481731	LMGP01020268	-	-	-	ko00564,ko00590,ko00591,ko00592,ko01100,ko04723,ko05231
LIPID-P-0544	PC(O-16:0_18:2)	GP	PC-O	743.583	[M+H]+	C42H82NO7P	2948600	2639000	3145400	3170400	2901500	3014900	3393700	3227500	2946800	2880500	3126300	2915100	2595900	3165000	3234600	2950900	3347900	3041100	2764400	3249300	C00157	HMDB0011151	6443157	LMGP01020039	88542-95-4	86231	-	ko00564,ko00590,ko00591,ko00592,ko01100,ko04723,ko05231
LIPID-P-0545	PC(O-18:0_18:2)	GP	PC-O	771.614	[M+H]+	C44H86NO7P	430840	417260	565090	564340	527510	982410	963700	917490	837930	835070	606660	535090	453090	634060	648310	615140	868730	629020	769380	923560	C00157	HMDB0013418	6443070	LMGP01020203	-	89895	-	ko00564,ko00590,ko00591,ko00592,ko01100,ko04723,ko05231
LIPID-P-0546	PC(O-18:1_20:1)	GP	PC-O	799.645	[M+H]+	C46H90NO7P	417760	325210	417240	476630	438090	366630	415980	399770	337610	411530	338010	275640	290130	325220	341040	322330	386800	340010	295460	326690	C00157	-	53481737	LMGP01020266	-	-	-	ko00564,ko00590,ko00591,ko00592,ko01100,ko04723,ko05231
LIPID-P-0547	PC(O-18:1_22:1)	GP	PC-O	827.677	[M+H]+	C48H94NO7P	262410	217590	266950	301650	266800	144610	144320	149280	124790	156990	128950	133270	121840	180800	139640	173660	189220	183420	165190	151360	C00157	-	-	-	-	-	-	ko00564,ko00590,ko00591,ko00592,ko01100,ko04723,ko05231
LIPID-P-0549	PC(O-16:1_18:2)	GP	PC-O	741.567	[M+H]+	C42H80NO7P	1527900	1257500	1617200	1611700	1526100	1251100	1457500	1305000	1172100	1263900	1507000	1314900	1329100	1691600	1533400	1299800	1533000	1359700	1276700	1430700	C00157	-	53481709	LMGP01020257	-	-	-	ko00564,ko00590,ko00591,ko00592,ko01100,ko04723,ko05231
LIPID-P-0550	PC(O-18:1_18:2)	GP	PC-O	769.599	[M+H]+	C44H84NO7P	1024000	881130	1033000	1081400	1000100	978500	926080	925330	949220	872470	980260	1028900	980150	1194100	1169300	979300	1135500	973690	1013500	1094200	C00157	-	-	LMGP01020053	155575-01-2	-	-	ko00564,ko00590,ko00591,ko00592,ko01100,ko04723,ko05231
LIPID-P-0551	PC(O-18:0_20:3)	GP	PC-O	797.63	[M+H]+	C46H88NO7P	479080	355090	512400	531340	409290	1009800	1128900	1055900	879810	1096000	640710	660630	606270	778020	769160	692830	775260	726480	612390	767130	C00157	-	-	LMGP01020211	-	-	-	ko00564,ko00590,ko00591,ko00592,ko01100,ko04723,ko05231
LIPID-P-0553	PC(O-14:0_20:4)	GP	PC-O	739.552	[M+H]+	C42H78NO7P	107490	79892	143180	115830	88797	179210	191710	196780	129610	169970	88839	75511	77605	105870	108490	119560	148040	137620	126270	137390	C00157	-	-	LMGP01020021	-	-	-	ko00564,ko00590,ko00591,ko00592,ko01100,ko04723,ko05231
LIPID-P-0554	PC(O-16:0_20:4)	GP	PC-O	767.583	[M+H]+	C44H82NO7P	4782000	4069400	5191600	5122800	4636500	11807000	11372000	10702000	9377900	11613000	5977700	5559700	5278800	6414700	6471500	6959400	8119100	7859400	7048900	7910200	C00157	-	53481735	LMGP01020054	-	-	-	ko00564,ko00590,ko00591,ko00592,ko01100,ko04723,ko05231
LIPID-P-0555	PC(O-18:0_20:4)	GP	PC-O	795.614	[M+H]+	C46H86NO7P	3879800	3216800	4109600	4057400	3615800	9747200	9513300	9822600	8041000	9377100	5274400	5003300	4873900	6393700	6026500	5699300	7044300	6136800	5411600	6507800	C00157	-	6443065	LMGP01020100	-	-	-	ko00564,ko00590,ko00591,ko00592,ko01100,ko04723,ko05231
LIPID-P-0559	PC(O-16:1_20:4)	GP	PC-O	765.567	[M+H]+	C44H80NO7P	4192000	3348600	4511300	4501000	4177400	7169000	8116100	7265800	6355100	7237400	5967200	5328500	5489200	6474300	5918200	5619900	6596800	5846300	5250200	6324600	C00157	-	53481713	LMGP01020259	-	-	-	ko00564,ko00590,ko00591,ko00592,ko01100,ko04723,ko05231
LIPID-P-0560	PC(O-18:1_20:4)	GP	PC-O	793.599	[M+H]+	C46H84NO7P	7643400	6267000	8176500	7811300	7395900	14829000	15895000	15026000	13789000	14253000	9328200	8630800	8420900	10175000	9720000	9688500	11544000	10495000	9806100	11267000	C00157	-	24779379	LMGP01020104	-	-	-	ko00564,ko00590,ko00591,ko00592,ko01100,ko04723,ko05231
LIPID-P-0561	PC(O-20:1_20:4)	GP	PC-O	821.63	[M+H]+	C48H88NO7P	376740	312250	378700	438770	380650	822570	1088700	868710	816690	900770	514170	507580	445370	522790	527810	579220	662790	664910	609980	651480	C00157	-	53481743	LMGP01020274	-	-	-	ko00564,ko00590,ko00591,ko00592,ko01100,ko04723,ko05231
LIPID-P-0562	PC(O-22:1_20:4)	GP	PC-O	849.661	[M+H]+	C50H92NO7P	31361	24177	26409	27285	33448	105280	83092	109910	84897	105590	49732	46190	53327	59090	56391	41091	42616	58158	38817	51956	C00157	-	53481757	-	-	-	-	ko00564,ko00590,ko00591,ko00592,ko01100,ko04723,ko05231
LIPID-P-0563	PC(O-24:1_20:4)	GP	PC-O	877.692	[M+H]+	C52H96NO7P	21673	21401	28862	26788	24208	74292	67745	79176	52761	65413	43724	47201	43756	48542	45217	27442	45780	25931	34906	37671	C00157	-	53481767	-	-	-	-	ko00564,ko00590,ko00591,ko00592,ko01100,ko04723,ko05231
LIPID-P-0564	PC(O-16:1_20:5)	GP	PC-O	763.552	[M+H]+	C44H78NO7P	52256	65250	66505	68298	53950	102890	110560	141590	108130	126860	50043	68428	63064	53006	62506	72966	76554	60427	48565	78369	C00157	-	-	-	-	-	-	ko00564,ko00590,ko00591,ko00592,ko01100,ko04723,ko05231
LIPID-P-0565	PC(O-18:2_20:4)	GP	PC-O	791.583	[M+H]+	C46H82NO7P	1519900	1132300	1631000	1666300	1514500	3137000	3364900	3247200	2824600	3508600	1786600	1526600	1525800	1954100	1673300	1375000	1344700	1562000	1208600	1593500	C00157	HMDB0013409	16759366	LMGP01020064	-	86248	-	ko00564,ko00590,ko00591,ko00592,ko01100,ko04723,ko05231
LIPID-P-0566	PC(O-18:0_22:6)	GP	PC-O	819.614	[M+H]+	C48H86NO7P	502840	425860	611660	532000	485390	880110	889690	825350	726800	813170	682650	668200	615830	801200	792690	433180	510010	464170	490300	501590	C00157	HMDB0013422	24779341	LMGP01020110	-	86252	-	ko00564,ko00590,ko00591,ko00592,ko01100,ko04723,ko05231
LIPID-P-0567	PC(O-22:2_20:4)	GP	PC-O	847.645	[M+H]+	C50H90NO7P	136070	92737	136980	119850	124490	134980	119860	135440	105420	125080	192590	136320	192130	203590	224260	71218	88565	86782	68620	61465	C00157	-	-	LMGP01020244	-	-	-	ko00564,ko00590,ko00591,ko00592,ko01100,ko04723,ko05231
LIPID-P-0568	PC(O-16:1_22:6)	GP	PC-O	789.567	[M+H]+	C46H80NO7P	184580	136810	191470	192840	236280	493840	567680	527650	556790	540940	237730	264530	232960	254190	269480	177640	198320	164020	169350	184910	C00157	-	-	-	-	-	-	ko00564,ko00590,ko00591,ko00592,ko01100,ko04723,ko05231
LIPID-P-0569	PC(O-18:1_22:6)	GP	PC-O	817.599	[M+H]+	C48H84NO7P	205990	157230	177350	217100	190500	891940	913770	924900	818850	1011000	406350	333080	334050	443960	375940	188650	226730	222890	223420	265880	C00157	-	-	-	-	-	-	ko00564,ko00590,ko00591,ko00592,ko01100,ko04723,ko05231
LIPID-P-0631	PE(P-18:0_18:0)	GP	PE-P	731.583	[M+H]+	C41H82NO7P	43949	38394	45427	49501	56413	55122	65661	52750	56299	79094	41946	29731	37580	41074	35514	40734	41575	31029	38903	28211	C00350	HMDB0011373	52925078	LMGP02030045	-	-	-	ko00563,ko00564,ko01100,ko04136,ko04140,ko04723,ko05130,ko05167
LIPID-P-0634	PE(P-16:0_16:1)	GP	PE-P	673.505	[M+H]+	C37H72NO7P	83447	73920	72931	99176	107590	73283	90294	85779	82175	93309	62839	41905	60503	60230	61538	88191	89887	83713	84953	78073	C00350	HMDB0011339	-	-	-	-	-	ko00563,ko00564,ko01100,ko04136,ko04140,ko04723,ko05130,ko05167
LIPID-P-0635	PE(P-16:0_17:1)	GP	PE-P	687.52	[M+H]+	C38H74NO7P	13872	15802	16793	13405	18954	11019	19832	20916	17219	23192	8411.8	6282.3	12930	9066.2	7004	21574	18406	18747	22478	16353	C00350	-	-	LMGP02030016	-	-	-	ko00563,ko00564,ko01100,ko04136,ko04140,ko04723,ko05130,ko05167
LIPID-P-0636	PE(P-16:0_18:1)	GP	PE-P	701.536	[M+H]+	C39H76NO7P	1466800	1178600	1301900	1500300	1623400	1422200	1714200	1542500	1381600	2020600	1685100	1183900	1613500	1635600	1379200	1408000	1461900	1360400	1317400	1067000	C00350	HMDB0011342	53480864	LMGP02030095	-	84533	-	ko00563,ko00564,ko01100,ko04136,ko04140,ko04723,ko05130,ko05167
LIPID-P-0637	PE(P-18:0_18:1)	GP	PE-P	729.567	[M+H]+	C41H80NO7P	1656700	1213400	1280800	1565500	1732500	1665500	1949700	1906500	1732600	2642800	1414400	1053500	1352100	1443200	1108000	1267800	1338600	1222600	1269700	971760	C00350	HMDB0011375	53480866	LMGP02030004	-	78340	-	ko00563,ko00564,ko01100,ko04136,ko04140,ko04723,ko05130,ko05167
LIPID-P-0638	PE(P-16:0_22:1)	GP	PE-P	757.599	[M+H]+	C43H84NO7P	18586	9183.5	14543	18318	21597	10432	21415	13327	18072	26799	9469.7	9441.2	10426	12594	10884	16721	16587	17429	17002	8595.1	C00350	HMDB0011381	53480873	LMGP02030031	-	-	-	ko00563,ko00564,ko01100,ko04136,ko04140,ko04723,ko05130,ko05167
LIPID-P-0639	PE(P-18:0_22:1)	GP	PE-P	785.63	[M+H]+	C45H88NO7P	26625	16412	23531	25560	19040	9921.7	19152	29451	19239	28197	24796	17733	26016	14767	11303	22861	21071	29159	25785	19017	C00350	HMDB0011389	53480881	LMGP02030059	-	-	-	ko00563,ko00564,ko01100,ko04136,ko04140,ko04723,ko05130,ko05167
LIPID-P-0640	PE(P-16:0_18:2)	GP	PE-P	699.52	[M+H]+	C39H74NO7P	3061800	2610300	2687800	3024600	3444800	1357000	1764900	1451300	1531100	1882500	2786000	2095000	2435900	2525700	2218800	2282600	2199000	2106400	2289400	1727500	C00350	HMDB0011343	52925127	LMGP02030094	-	84532	-	ko00563,ko00564,ko01100,ko04136,ko04140,ko04723,ko05130,ko05167
LIPID-P-0642	PE(P-18:1_18:1)	GP	PE-P	727.552	[M+H]+	C41H78NO7P	659280	488900	579590	607540	645240	541090	644520	606180	544960	815170	584900	381930	547160	540310	464760	502640	506530	488580	486120	380900	C00350	HMDB0009115	53479670	-	-	-	-	ko00563,ko00564,ko01100,ko04136,ko04140,ko04723,ko05130,ko05167
LIPID-P-0645	PE(P-16:0_18:3)	GP	PE-P	697.505	[M+H]+	C39H72NO7P	137410	120630	112010	130370	142700	70863	93398	86146	72072	98175	95877	64095	79753	79335	82432	93479	94809	88756	98805	79053	C00350	HMDB0011344	52925052	LMGP02030019	-	-	-	ko00563,ko00564,ko01100,ko04136,ko04140,ko04723,ko05130,ko05167
LIPID-P-0647	PE(P-18:1_18:2)	GP	PE-P	725.536	[M+H]+	C41H76NO7P	2194400	1773900	1799700	2076100	2222600	486650	689840	609620	583790	710520	918120	680230	786320	882620	715810	907090	869930	927860	965280	702620	C00350	HMDB0011377	53479671	-	-	-	-	ko00563,ko00564,ko01100,ko04136,ko04140,ko04723,ko05130,ko05167
LIPID-P-0648	PE(P-17:0_20:3)	GP	PE-P	739.552	[M+H]+	C42H78NO7P	101200	82769	99348	90913	92745	71807	79295	89528	75570	130380	55477	42134	66466	44801	51283	88111	77118	73631	82774	65749	C00350	-	-	-	-	-	-	ko00563,ko00564,ko01100,ko04136,ko04140,ko04723,ko05130,ko05167
LIPID-P-0649	PE(P-18:0_20:3)	GP	PE-P	753.567	[M+H]+	C43H80NO7P	504460	456730	467680	528560	592280	580670	680160	610300	538590	812830	573800	415680	528430	600540	444880	566990	551430	502790	481470	398500	C00350	HMDB0011383	53480854	LMGP02030055	-	-	-	ko00563,ko00564,ko01100,ko04136,ko04140,ko04723,ko05130,ko05167
LIPID-P-0650	PE(P-18:0_22:3)	GP	PE-P	781.599	[M+H]+	C45H84NO7P	31231	16197	21494	23897	22221	48019	57790	48233	54075	73763	29603	19175	21312	24937	20562	57671	60779	50475	49326	46259	C00350	-	53480883	-	-	-	-	ko00563,ko00564,ko01100,ko04136,ko04140,ko04723,ko05130,ko05167
LIPID-P-0651	PE(P-15:0_20:4)	GP	PE-P	709.505	[M+H]+	C40H72NO7P	119100	124750	101770	124330	91812	147670	144740	156480	159400	175090	122320	99655	96784	111140	88127	146000	153560	130510	150340	133090	C00350	-	-	-	-	-	-	ko00563,ko00564,ko01100,ko04136,ko04140,ko04723,ko05130,ko05167
LIPID-P-0652	PE(P-16:0_20:4)	GP	PE-P	723.52	[M+H]+	C41H74NO7P	11948000	9579200	10747000	12086000	12541000	15265000	18377000	16220000	15264000	19905000	15844000	11666000	14645000	15714000	13561000	14519000	14865000	15232000	13910000	12068000	C00350	HMDB0011352	53480870	LMGP02030093	-	84527	-	ko00563,ko00564,ko01100,ko04136,ko04140,ko04723,ko05130,ko05167
LIPID-P-0653	PE(P-17:0_20:4)	GP	PE-P	737.536	[M+H]+	C42H76NO7P	389000	369630	331300	440930	474220	153240	185110	160680	174010	182350	280950	224930	257130	312620	247730	266440	226090	240410	255150	205260	C00350	-	-	-	-	-	-	ko00563,ko00564,ko01100,ko04136,ko04140,ko04723,ko05130,ko05167
LIPID-P-0654	PE(P-18:0_20:4)	GP	PE-P	751.552	[M+H]+	C43H78NO7P	15150000	11772000	13706000	14734000	15475000	15771000	18541000	16824000	14811000	20437000	15598000	11495000	14700000	15593000	13389000	14439000	14520000	13565000	12771000	10873000	C00350	HMDB0005779	9547058	LMGP02030003	-	78342	6548	ko00563,ko00564,ko01100,ko04136,ko04140,ko04723,ko05130,ko05167
LIPID-P-0655	PE(P-18:0_22:4)	GP	PE-P	779.583	[M+H]+	C45H82NO7P	2522800	1971500	2178100	2552500	2747100	1808800	2221800	1886200	1700400	2669300	2169000	1409500	1832600	2067800	1703700	2090200	2110300	2006200	1926400	1554300	C00350	HMDB0011391	52925094	LMGP02030061	-	-	-	ko00563,ko00564,ko01100,ko04136,ko04140,ko04723,ko05130,ko05167
LIPID-P-0657	PE(P-16:0_20:5)	GP	PE-P	721.505	[M+H]+	C41H72NO7P	124270	124210	121230	130310	147590	324480	426350	329070	334050	391060	201700	165420	153990	173280	153880	197740	188040	186010	182900	149490	C00350	HMDB0011354	53480872	LMGP02030028	-	-	-	ko00563,ko00564,ko01100,ko04136,ko04140,ko04723,ko05130,ko05167
LIPID-P-0658	PE(P-18:1_20:4)	GP	PE-P	749.536	[M+H]+	C43H76NO7P	6516600	5059200	5829500	6538100	6619600	5551800	7185100	5800200	5238000	7081700	5396300	4135100	4890200	5494800	4593400	4929100	5141400	5061900	5032400	4194800	C00350	HMDB0011387	53480878	-	-	-	-	ko00563,ko00564,ko01100,ko04136,ko04140,ko04723,ko05130,ko05167
LIPID-P-0659	PE(P-17:0_22:5)	GP	PE-P	763.552	[M+H]+	C44H78NO7P	408110	362120	393350	442690	468830	229160	334860	272960	280980	365110	265600	210200	235450	233210	213940	267440	270290	276560	302220	240740	C00350	-	-	-	-	-	-	ko00563,ko00564,ko01100,ko04136,ko04140,ko04723,ko05130,ko05167
LIPID-P-0660	PE(P-18:0_22:5)	GP	PE-P	777.567	[M+H]+	C45H80NO7P	3119900	2446700	2767500	3012000	3250200	2318900	2816600	2473600	2299000	3286800	2543900	1918900	2306500	2478000	2090300	1892300	1910100	1748000	1716100	1422200	C00350	HMDB0011418	53480878	-	-	-	-	ko00563,ko00564,ko01100,ko04136,ko04140,ko04723,ko05130,ko05167
LIPID-P-0661	PE(P-16:0_22:6)	GP	PE-P	747.52	[M+H]+	C43H74NO7P	911980	741240	849670	888690	1113300	1960700	2250000	2042500	1760800	2490500	1512000	1127900	1272300	1413200	1302700	900610	982600	920030	877510	757680	C00350	HMDB0005780	5283497	LMGP02030001	-	90479	6548	ko00563,ko00564,ko01100,ko04136,ko04140,ko04723,ko05130,ko05167
LIPID-P-0662	PE(P-18:0_22:6)	GP	PE-P	775.552	[M+H]+	C45H78NO7P	1203200	922150	1050500	1203400	1420400	1690900	2070200	1883500	1606200	2389000	1320700	995460	1214200	1350700	1100800	783520	811370	777480	693010	609700	C00350	HMDB0011394	42607458	LMGP02030005	-	78263	-	ko00563,ko00564,ko01100,ko04136,ko04140,ko04723,ko05130,ko05167
LIPID-P-0664	PE(P-18:1_22:6)	GP	PE-P	773.536	[M+H]+	C45H76NO7P	391120	278950	342840	379580	391240	403990	479110	424820	425640	566700	303300	249540	253480	329410	284250	196480	201740	217550	204280	171420	C00350	HMDB0011460	53480887	LMGP02030006	-	90487	-	ko00563,ko00564,ko01100,ko04136,ko04140,ko04723,ko05130,ko05167
LIPID-P-0727	SM(d18:0/12:0)	SL	SM	648.521	[M+H]+	C35H73N2O6P	58888	42404	31847	44917	36644	36804	66175	34579	35513	41507	45310	45577	38489	40567	45005	38684	37519	49879	33677	45417	C00550	HMDB0012084	53481358	LMSP03010079	-	-	-	ko00600,ko01100,ko04071,ko04217
LIPID-P-0729	SM(d18:0/14:0)	SL	SM	676.552	[M+H]+	C37H77N2O6P	101610	92458	105740	108250	91218	83054	91486	83466	78313	74582	94039	92064	83582	113640	103720	74260	78907	81406	69194	64481	C00550	HMDB0012085	44260138	LMSP03010030	-	89482	-	ko00600,ko01100,ko04071,ko04217
LIPID-P-0730	SM(d18:0/16:0)	SL	SM	704.583	[M+H]+	C39H81N2O6P	126840	128410	115390	127840	113280	155730	174810	196830	170180	199120	189680	149810	154230	175650	175640	117620	136820	111100	118130	86113	C00550	HMDB0010168	9939965	LMSP03010004	-	17636	-	ko00600,ko01100,ko04071,ko04217
LIPID-P-0731	SM(d18:0/17:0)	SL	SM	718.599	[M+H]+	C40H83N2O6P	596950	575810	654770	630340	595480	346620	438140	442670	353340	386010	332960	299770	244950	296910	315450	461670	433040	458200	447090	362270	C00550	-	-	LMSP03010046	-	-	-	ko00600,ko01100,ko04071,ko04217
LIPID-P-0732	SM(d18:0/18:0)	SL	SM	732.615	[M+H]+	C41H85N2O6P	2545600	2357800	2791500	2929900	2457500	7504000	10055000	7940000	7431500	7581400	4299100	3958800	3796500	4641500	4577700	2825100	3281400	3131900	2965000	3044600	C00550	HMDB0012087	44260130	LMSP03010020	-	89483	-	ko00600,ko01100,ko04071,ko04217
LIPID-P-0733	SM(d18:0/20:0)	SL	SM	760.646	[M+H]+	C43H89N2O6P	2687400	2146800	2710700	2715200	2713200	3518300	4150100	3252300	3246000	3575100	2234600	2280700	2219600	2764800	2601700	2318500	2693900	2522900	2123900	2399800	C00550	HMDB0012090	44260131	LMSP03010021	-	17636	-	ko00600,ko01100,ko04071,ko04217
LIPID-P-0734	SM(d18:0/22:0)	SL	SM	788.677	[M+H]+	C45H93N2O6P	433460	458840	504840	473930	423320	396400	448480	423080	381320	409220	407550	437540	394870	467030	498670	416440	437550	415810	369280	412430	C00550	HMDB0012091	44260132	LMSP03010022	-	89490	-	ko00600,ko01100,ko04071,ko04217
LIPID-P-0735	SM(d18:1/12:0)	SL	SM	646.505	[M+H]+	C35H71N2O6P	25273	19269	26196	26132	22060	25092	26461	23334	20008	21488	29308	30178	27442	34979	34286	26092	28306	27892	19273	27660	C00550	HMDB0012096	44260123	LMSP03010002	-	17636	-	ko00600,ko01100,ko04071,ko04217
LIPID-P-0736	SM(d18:1/14:0)	SL	SM	674.536	[M+H]+	C37H75N2O6P	15892	14828	21168	20132	13345	14492	20010	14387	14915	14075	15332	13693	16757	19437	20119	15617	15496	20621	12262	15034	C00550	HMDB0012097	11433862	LMSP03010028	-	64486	-	ko00600,ko01100,ko04071,ko04217
LIPID-P-0737	SM(d18:1/15:0)	SL	SM	688.552	[M+H]+	C38H77N2O6P	4969600	4158300	5212000	5126500	4926900	3202000	3403900	3260800	2932000	3519200	4493700	3997200	3971300	5218700	5016200	3657600	4043900	3668600	3238000	3574600	C00550	-	-	LMSP03010038	-	-	-	ko00600,ko01100,ko04071,ko04217
LIPID-P-0738	SM(d18:1/16:0)	SL	SM	702.568	[M+H]+	C39H79N2O6P	957020	742070	986450	1012500	913290	1485800	1542400	1458200	1318900	1422400	1101100	1053800	1035100	1256800	1234800	1108600	1252100	1143800	1093000	1112100	C00550	HMDB0010169	5283590	LMSP03010003	-	17636	-	ko00600,ko01100,ko04071,ko04217
LIPID-P-0739	SM(d18:1/17:0)	SL	SM	716.583	[M+H]+	C40H81N2O6P	13405000	11840000	13301000	13910000	13537000	12900000	14373000	13495000	12008000	14093000	11160000	10066000	9708300	12473000	11513000	15219000	15442000	15500000	15031000	14049000	C00550	-	-	LMSP03010044	-	-	-	ko00600,ko01100,ko04071,ko04217
LIPID-P-0740	SM(d18:1/18:0)	SL	SM	730.599	[M+H]+	C41H83N2O6P	185480	175180	210470	215710	199710	539590	675360	520530	532090	520440	255980	253030	241010	315980	301800	271090	308000	324100	294970	265340	C00550	HMDB0001348	5283588	LMSP03010001	-	17636	176	ko00600,ko01100,ko04071,ko04217
LIPID-P-0741	SM(d18:1/19:0)	SL	SM	744.615	[M+H]+	C42H85N2O6P	4846700	3830700	4993100	5001800	4971000	3785700	4666500	3902400	3435500	4273900	3353300	2816000	2962500	3613400	3456500	3329300	3784100	3519700	3182800	3250300	C00550	-	-	LMSP03010055	-	-	-	ko00600,ko01100,ko04071,ko04217
LIPID-P-0742	SM(d18:1/20:0)	SL	SM	758.63	[M+H]+	C43H87N2O6P	262390	196860	268800	288470	258490	328960	400170	329820	313160	332900	233970	203720	203490	249170	266160	229560	247440	230390	213520	231660	C00550	HMDB0012102	44260124	LMSP03010005	-	83359	-	ko00600,ko01100,ko04071,ko04217
LIPID-P-0743	SM(d18:1/21:0)	SL	SM	772.646	[M+H]+	C44H89N2O6P	2676100	2158800	2631800	2769000	2470800	1329000	1393500	1329100	1196400	1464800	1654100	1528900	1387900	1759200	1742700	1258600	1437100	1359100	1271700	1258700	C00550	HMDB0240611	52931193	LMSP03010067	121999-71-1	-	-	ko00600,ko01100,ko04071,ko04217
LIPID-P-0744	SM(d18:1/22:0)	SL	SM	786.661	[M+H]+	C45H91N2O6P	190620	156470	177750	173760	178170	213580	223280	214040	176720	202460	149460	147150	120180	183680	187600	177990	200960	187460	160930	158390	C00550	HMDB0012103	44260125	LMSP03010006	-	74532	-	ko00600,ko01100,ko04071,ko04217
LIPID-P-0745	SM(d18:1/23:0)	SL	SM	800.677	[M+H]+	C46H93N2O6P	22763000	18086000	23869000	23352000	21616000	16771000	18098000	17388000	14114000	17327000	16705000	16102000	14641000	18361000	18339000	14170000	15801000	14260000	12475000	12930000	C00550	HMDB0012105	-	LMSP03010078	-	83880	-	ko00600,ko01100,ko04071,ko04217
LIPID-P-0746	SM(d18:1/24:0)	SL	SM	814.693	[M+H]+	C47H95N2O6P	312410	245520	312280	330720	272440	368540	373990	371250	293970	346720	319130	285160	247510	350920	327560	359080	373630	337450	311430	281310	C00550	HMDB0011697	5283595	LMSP03010008	-	-	-	ko00600,ko01100,ko04071,ko04217
LIPID-P-0747	SM(d18:1/25:0)	SL	SM	828.708	[M+H]+	C48H97N2O6P	1749600	1456700	1866600	1836300	1624400	1139200	1208700	1123100	866570	1027000	1535800	1559500	1530000	1752500	1950000	1569700	1749600	1595400	1353300	1488600	C00550	-	-	LMSP03010027	-	-	-	ko00600,ko01100,ko04071,ko04217
LIPID-P-0748	SM(d20:0/24:1)	SL	SM	842.724	[M+H]+	C49H99N2O6P	175990	126500	185920	197840	150880	123470	108200	123960	89527	120470	128610	90955	95041	124990	119710	126800	141330	119560	118280	129660	C00550	-	52931231	LMSP03010088	-	-	-	ko00600,ko01100,ko04071,ko04217
LIPID-P-0749	SM(d18:2/14:0)	SL	SM	672.521	[M+H]+	C37H73N2O6P	23386	22975	26562	28080	23605	34576	39953	31229	29967	32166	24109	28023	20176	31276	33485	30365	37697	36971	30835	41750	C00550	HMDB0240637	52931131	LMSP03010034	2292199-25-6	-	-	ko00600,ko01100,ko04071,ko04217
LIPID-P-0750	SM(d18:1/16:1)	SL	SM	700.552	[M+H]+	C39H77N2O6P	19076	14282	21183	20396	16461	38692	36876	34711	27865	35109	20834	16439	19194	23828	19178	22007	24664	24201	26447	23293	C00550	HMDB0240613	52931145	LMSP03010041	222403-66-9	-	-	ko00600,ko01100,ko04071,ko04217
LIPID-P-0751	SM(d18:1/17:1)	SL	SM	714.568	[M+H]+	C40H79N2O6P	244230	191540	240980	213180	208490	148460	151230	165200	130910	147820	113050	92509	76546	109350	128070	162590	176480	189180	142900	167000	C00550	-	-	-	-	-	-	ko00600,ko01100,ko04071,ko04217
LIPID-P-0752	SM(d18:1/18:1)	SL	SM	728.583	[M+H]+	C41H81N2O6P	10149	11189	12102	13007	9657.3	52993	58974	44870	44716	55173	18708	18828	15977	18491	26815	20577	30643	24773	23997	19417	C00550	HMDB0012101	6443882	LMSP03010050	108392-10-5	84487	-	ko00600,ko01100,ko04071,ko04217
LIPID-P-0753	SM(d18:1/19:1)	SL	SM	740.583	[M+H]+	C42H81N2O6P	28378	26950	27551	24394	25162	45990	36786	50006	38012	37289	23621	23646	14813	29068	23276	30506	31971	40611	29934	27488	C00550	-	-	-	-	-	-	ko00600,ko01100,ko04071,ko04217
LIPID-P-0754	SM(d18:1/20:1)	SL	SM	756.615	[M+H]+	C43H85N2O6P	2141500	1917600	2092500	2341600	2191000	3045300	3480200	3181500	2906700	2861200	2099100	2088500	1951300	2395400	2341900	2063200	2115400	2160400	1997100	2177400	C00550	HMDB0240610	52931179	LMSP03010059	222403-67-0	-	-	ko00600,ko01100,ko04071,ko04217
LIPID-P-0755	SM(d18:1/21:1)	SL	SM	770.63	[M+H]+	C44H87N2O6P	376730	326010	384600	337880	406030	159990	126410	122950	162030	141230	119480	145300	157100	160630	154290	169010	190320	137180	159390	161600	C00550	-	-	LMSP03010064	-	-	-	ko00600,ko01100,ko04071,ko04217
LIPID-P-0756	SM(d18:1/22:1)	SL	SM	784.646	[M+H]+	C45H89N2O6P	616070	483250	644250	638390	585850	761230	895340	782070	685770	782470	627300	584770	566220	699880	704400	594790	696650	575130	538630	646950	C00550	HMDB0012104	52931203	LMSP03010072	222403-68-1	74533	-	ko00600,ko01100,ko04071,ko04217
LIPID-P-0757	SM(d18:1/23:1)	SL	SM	798.661	[M+H]+	C46H91N2O6P	619620	529170	735450	690960	756590	746040	887140	707900	707900	768950	506970	448370	470490	621410	582190	486850	620160	523430	456330	504320	C00550	HMDB0240614	-	LMSP03010075	2124199-71-7	-	-	ko00600,ko01100,ko04071,ko04217
LIPID-P-0758	SM(d18:1/24:1)	SL	SM	812.677	[M+H]+	C47H93N2O6P	125600	103550	136640	132830	116700	198870	215970	200970	159870	200640	138370	119180	136960	172090	156340	125140	138950	136400	116090	141030	C00550	HMDB0012107	44260126	LMSP03010007	-	74535	-	ko00600,ko01100,ko04071,ko04217
LIPID-P-0759	SM(d18:1/25:1)	SL	SM	826.693	[M+H]+	C48H95N2O6P	466050	361000	499200	485950	444340	285510	269290	263820	234530	278900	283590	260420	206150	273460	299120	297070	324840	326590	250260	281310	C00550	-	-	LMSP03010083	-	-	-	ko00600,ko01100,ko04071,ko04217
LIPID-P-0760	SM(d18:1/26:1)	SL	SM	840.708	[M+H]+	C49H97N2O6P	160600	133570	182830	192750	139530	178340	192080	190480	139020	172780	126050	132490	126750	180560	148620	165300	177470	185180	134170	149760	C00550	HMDB0013461	44260128	LMSP03010009	-	84476	-	ko00600,ko01100,ko04071,ko04217
LIPID-P-0761	SM(d18:2/18:1)	SL	SM	726.568	[M+H]+	C41H79N2O6P	68284	62118	56996	66480	35912	52608	70981	78028	55978	66654	31983	21759	19502	39316	23818	30720	26530	38806	24340	31907	C00550	-	52931155	LMSP03010047	-	-	-	ko00600,ko01100,ko04071,ko04217
LIPID-P-0764	SM(d18:2/23:1)	SL	SM	796.646	[M+H]+	C46H89N2O6P	798450	654790	811570	845250	748850	1928600	1913500	2033500	1590800	1860400	1044900	1015400	935190	1201700	1167700	1040100	1392600	1208000	1093900	1338000	C00550	-	-	-	-	-	-	ko00600,ko01100,ko04071,ko04217
LIPID-P-0765	SM(d18:2/24:1)	SL	SM	810.661	[M+H]+	C47H91N2O6P	46794	33908	47469	54206	55853	50028	51458	54345	42217	46349	43783	57963	43188	63124	57037	33464	48404	31618	30964	48156	C00550	HMDB0240636	52931215	LMSP03010080	2256062-31-2	-	-	ko00600,ko01100,ko04071,ko04217
LIPID-P-0767	SM(d18:2/26:1)	SL	SM	838.693	[M+H]+	C49H95N2O6P	86371	70985	80031	80952	82294	70522	88694	81344	70339	75302	83098	71638	82708	111280	82863	69958	76614	71146	67288	72644	C00550	-	-	-	-	-	-	ko00600,ko01100,ko04071,ko04217
LIPID-P-0768	SM(d18:2/24:3)	SL	SM	806.63	[M+H]+	C47H87N2O6P	1273000	1057200	1336800	1286700	1252000	1056800	1060200	1056800	849390	962510	617940	609320	574370	749650	700280	716880	787670	752200	662410	763930	C00550	-	-	-	-	-	-	ko00600,ko01100,ko04071,ko04217
LIPID-P-0771	TG(10:0_16:0_12:0)	GL	TG	666.58	[M+NH4]+	C41H78O6	3901.7	6185.9	2887.4	3904.3	5861.2	6097.7	7982.7	5807.3	10095	6191.4	3599.2	9491.3	5222.1	4595.5	6241.7	8465.4	13745	9861.4	6566.7	18113	C00422	HMDB0071588	-	-	-	-	-	ko00561,ko01100,ko04714,ko04923,ko04931,ko04975,ko04977,ko04979
LIPID-P-0772	TG(8:0_16:0_16:0)	GL	TG	694.611	[M+NH4]+	C43H82O6	9	9	11190	7012.7	9	28088	15332	19223	15266	31467	9	11848	5783.3	9073.1	6949.8	12841	20289	9	12813	16117	C00422	HMDB0071914	-	-	-	-	-	ko00561,ko01100,ko04714,ko04923,ko04931,ko04975,ko04977,ko04979
LIPID-P-0774	TG(10:0_14:0_16:0)	GL	TG	694.611	[M+NH4]+	C43H82O6	9	3701	2482	9	2893.8	8303.1	6209.3	5978.5	2910.4	9089.3	9	3669.3	1245.3	2070.1	9	3296.8	9504.2	9	8273.7	4931.5	C00422	HMDB0071634	-	-	-	-	-	ko00561,ko01100,ko04714,ko04923,ko04931,ko04975,ko04977,ko04979
LIPID-P-0775	TG(8:0_14:0_18:0)	GL	TG	694.611	[M+NH4]+	C43H82O6	9	9	9	9	9	7873.7	4549.3	5803.4	6636.3	9496.7	9	9	4120.6	9	4083.9	9	4531.4	3666.8	5386.1	4541.3	C00422	HMDB0072111	-	-	-	-	-	ko00561,ko01100,ko04714,ko04923,ko04931,ko04975,ko04977,ko04979
LIPID-P-0777	TG(12:0_14:0_16:0)	GL	TG	722.642	[M+NH4]+	C45H86O6	9	9	9	9	9	82832	59896	95821	60169	87771	25840	30829	29849	23781	32726	62937	62711	53115	49773	72184	C00422	HMDB0095276	131803451	LMGL03013211	-	-	-	ko00561,ko01100,ko04714,ko04923,ko04931,ko04975,ko04977,ko04979
LIPID-P-0779	TG(12:0_15:0_16:0)	GL	TG	736.658	[M+NH4]+	C46H88O6	9	9	9	9	9	32069	32092	22133	19464	16881	9	9	9	9	9	19105	25720	14218	24182	27674	C00422	HMDB0095418	-	LMGL03013268	-	-	-	ko00561,ko01100,ko04714,ko04923,ko04931,ko04975,ko04977,ko04979
LIPID-P-0782	TG(14:0_14:0_16:0)	GL	TG	750.674	[M+NH4]+	C47H90O6	68206	29807	63515	81377	46351	710790	616180	678890	549330	702150	184330	217090	186780	181220	241690	407660	500500	453510	338340	590080	C00422	HMDB0042063	97045147	LMGL03012756	-	-	-	ko00561,ko01100,ko04714,ko04923,ko04931,ko04975,ko04977,ko04979
LIPID-P-0783	TG(12:0_14:0_18:0)	GL	TG	750.674	[M+NH4]+	C47H90O6	6242.6	9	9	12646	9	22057	20230	14744	14977	20017	7333.6	9	11423	8975.9	9279.7	14756	17463	17879	10948	17396	C00422	HMDB0095296	-	LMGL03013216	-	-	-	ko00561,ko01100,ko04714,ko04923,ko04931,ko04975,ko04977,ko04979
LIPID-P-0784	TG(12:0_16:0_16:0)	GL	TG	750.674	[M+NH4]+	C47H90O6	10091	4813.1	10775	11637	6751.5	218450	192750	215940	157270	192870	62206	48143	59272	46580	59586	99226	130490	129780	100080	161190	C00422	HMDB0095566	-	LMGL03012664	-	-	-	ko00561,ko01100,ko04714,ko04923,ko04931,ko04975,ko04977,ko04979
LIPID-P-0785	TG(14:0_15:0_16:0)	GL	TG	764.689	[M+NH4]+	C48H92O6	48865	39013	45871	60567	36804	158110	129170	125260	129210	139010	64169	60954	66609	58251	71233	110590	128690	107270	80392	117680	C00422	HMDB0042093	-	LMGL03014167	-	-	-	ko00561,ko01100,ko04714,ko04923,ko04931,ko04975,ko04977,ko04979
LIPID-P-0786	TG(14:0_16:0_16:0)	GL	TG	778.705	[M+NH4]+	C49H94O6	451060	352070	553090	595020	291070	5137600	4599900	4481600	4286900	4622000	1664200	1608300	1511900	1725900	1884400	3741800	3799000	3308600	2743400	4357400	C00422	HMDB0010411	545606	LMGL03012786	-	-	-	ko00561,ko01100,ko04714,ko04923,ko04931,ko04975,ko04977,ko04979
LIPID-P-0787	TG(15:0_16:0_16:0)	GL	TG	792.721	[M+NH4]+	C50H96O6	156100	144580	192080	230860	94751	667330	603550	566880	556120	639170	204980	257060	218640	266640	286760	578110	605130	463340	390340	779560	C00422	HMDB0043019	-	LMGL03012900	-	-	-	ko00561,ko01100,ko04714,ko04923,ko04931,ko04975,ko04977,ko04979
LIPID-P-0788	TG(16:0_16:0_16:0)	GL	TG	806.736	[M+NH4]+	C51H98O6	2922900	1923100	3230600	3180500	1505400	29574000	26496000	22794000	25132000	21767000	10977000	10582000	10506000	11535000	12188000	21069000	19593000	14983000	12918000	22560000	C00422	HMDB0005356	11147	LMGL03010001	555-44-2	77393	3857	ko00561,ko01100,ko04714,ko04923,ko04931,ko04975,ko04977,ko04979
LIPID-P-0789	TG(14:0_16:0_18:0)	GL	TG	806.736	[M+NH4]+	C51H98O6	178850	115950	206400	215780	78838	1004600	901730	827480	864280	751500	363500	365950	324740	354310	410120	973460	943800	759680	667410	1158700	C00422	HMDB0042124	131753268	LMGL03014225	-	-	-	ko00561,ko01100,ko04714,ko04923,ko04931,ko04975,ko04977,ko04979
LIPID-P-0791	TG(16:0_16:0_17:0)	GL	TG	820.752	[M+NH4]+	C52H100O6	226540	136780	244790	238230	114830	692220	560280	555840	491620	557080	216040	192550	205390	220460	269540	769430	769260	557480	427480	1030800	C00422	HMDB0104223	-	LMGL03010019	-	-	-	ko00561,ko01100,ko04714,ko04923,ko04931,ko04975,ko04977,ko04979
LIPID-P-0792	TG(15:0_16:0_18:0)	GL	TG	820.752	[M+NH4]+	C52H100O6	53610	32807	52441	51953	21874	103670	77409	68715	72110	81221	34965	37464	32660	41942	43548	98209	118960	106760	72035	144620	C00422	HMDB0043020	-	LMGL03015009	-	-	-	ko00561,ko01100,ko04714,ko04923,ko04931,ko04975,ko04977,ko04979
LIPID-P-0793	TG(16:0_16:0_18:0)	GL	TG	834.768	[M+NH4]+	C53H102O6	2455100	1425700	2389000	2554100	1256400	11600000	10591000	8991500	9528700	8652200	4325400	4312900	4101600	4587100	5054000	9430700	8289600	6794400	4928300	11058000	C00422	HMDB0005357	3246953	LMGL03010004	-	-	-	ko00561,ko01100,ko04714,ko04923,ko04931,ko04975,ko04977,ko04979
LIPID-P-0794	TG(15:0_17:0_18:0)	GL	TG	834.768	[M+NH4]+	C53H102O6	16612	10549	16379	21175	7984.3	19669	16157	15314	15057	14035	8934.7	8647.5	8783.7	6075.7	9903.8	47241	43063	41811	27828	58156	C00422	HMDB0102252	-	LMGL03015058	-	-	-	ko00561,ko01100,ko04714,ko04923,ko04931,ko04975,ko04977,ko04979
LIPID-P-0795	TG(16:0_17:0_18:0)	GL	TG	848.783	[M+NH4]+	C54H104O6	52858	40347	61227	61617	34713	75849	88088	69781	72329	68655	42452	42350	40292	41231	44609	164760	135500	105810	84404	200180	C00422	HMDB0104381	-	LMGL03010041	-	-	-	ko00561,ko01100,ko04714,ko04923,ko04931,ko04975,ko04977,ko04979
LIPID-P-0798	TG(14:0_18:0_20:0)	GL	TG	862.799	[M+NH4]+	C55H106O6	12868	10432	14791	16939	9409.9	52324	51828	39969	43031	37325	22384	20783	20751	22289	23253	31536	29555	23217	19060	45548	C00422	HMDB0042155	56938029	LMGL03014348	-	-	-	ko00561,ko01100,ko04714,ko04923,ko04931,ko04975,ko04977,ko04979
LIPID-P-0800	TG(16:0_18:0_18:0)	GL	TG	862.799	[M+NH4]+	C55H106O6	1650500	947240	1418700	1747800	800340	4404900	4320600	3225800	3700400	3137900	2054600	2040100	1613100	1952200	2042800	3418100	2947400	2223900	1790300	4195500	C00422	HMDB0005365	-	LMGL03010069	-	-	-	ko00561,ko01100,ko04714,ko04923,ko04931,ko04975,ko04977,ko04979
LIPID-P-0801	TG(15:0_18:0_20:0)	GL	TG	876.815	[M+NH4]+	C56H108O6	18603	18102	18524	23261	13068	22893	19571	17245	20742	13731	13103	14081	8309.7	14739	13305	44899	36110	27777	19520	49142	C00422	HMDB0043050	-	LMGL03015132	-	-	-	ko00561,ko01100,ko04714,ko04923,ko04931,ko04975,ko04977,ko04979
LIPID-P-0802	TG(17:0_18:0_18:0)	GL	TG	876.815	[M+NH4]+	C56H108O6	18135	14285	17050	16898	10030	19198	18705	17284	19469	13524	14929	18566	18432	15713	12719	36356	25933	19346	19085	36448	C00422	HMDB0106781	-	LMGL03010098	-	-	-	ko00561,ko01100,ko04714,ko04923,ko04931,ko04975,ko04977,ko04979
LIPID-P-0804	TG(18:0_18:0_18:0)	GL	TG	890.83	[M+NH4]+	C57H110O6	315960	202860	249660	263500	205620	359340	353210	253860	324740	261850	287250	295540	243630	272270	237430	359350	291480	244870	188270	397010	C00422	HMDB0005393	11146	LMGL03010002	-	45956	4701	ko00561,ko01100,ko04714,ko04923,ko04931,ko04975,ko04977,ko04979
LIPID-P-0806	TG(16:0_18:0_20:0)	GL	TG	890.83	[M+NH4]+	C57H110O6	15899	7873.4	14497	12185	7447.9	20497	17855	11842	13958	15100	11605	14320	11112	15380	12833	17852	14813	12912	8735.9	18426	C00422	HMDB0005366	-	LMGL03010175	-	-	-	ko00561,ko01100,ko04714,ko04923,ko04931,ko04975,ko04977,ko04979
LIPID-P-0808	TG(16:0_18:0_22:0)	GL	TG	918.862	[M+NH4]+	C59H114O6	4174.6	3859.2	4665.4	4687.7	4140.4	7533.2	5881.4	5409.3	4046.6	3922.3	3700.1	5325.5	4106.1	4809.4	6340.4	6093.8	6522.9	4489.9	3714.1	8007	C00422	HMDB0043916	56938276	LMGL03010459	-	-	-	ko00561,ko01100,ko04714,ko04923,ko04931,ko04975,ko04977,ko04979
LIPID-P-0819	TG(8:0_16:0_16:1)	GL	TG	692.595	[M+NH4]+	C43H80O6	9	9	9	7679.1	9	23141	17510	25922	20457	26296	9	11726	8814.8	8358.4	11484	31968	37553	30463	16001	47933	C00422	-	-	-	-	-	-	ko00561,ko01100,ko04714,ko04923,ko04931,ko04975,ko04977,ko04979
LIPID-P-0820	TG(8:0_14:0_18:1)	GL	TG	692.595	[M+NH4]+	C43H80O6	9	9	9	9	9	9	5723.9	9	9	9	9	9	9	9	9	9	9	4018.2	4389.4	9473.2	C00422	-	-	-	-	-	-	ko00561,ko01100,ko04714,ko04923,ko04931,ko04975,ko04977,ko04979
LIPID-P-0822	TG(8:0_16:0_18:1)	GL	TG	720.627	[M+NH4]+	C45H84O6	9	9913.1	9	6183.9	9	36819	34268	32573	38359	44510	12572	10611	21097	13265	9	44314	40460	23776	30663	44303	C00422	-	-	-	-	-	-	ko00561,ko01100,ko04714,ko04923,ko04931,ko04975,ko04977,ko04979
LIPID-P-0823	TG(12:0_14:0_16:1)	GL	TG	720.627	[M+NH4]+	C45H84O6	4537.2	9	9	14422	9	32591	25990	41089	23452	42765	8148.7	7744.8	11127	11517	8555.7	19419	22637	21191	16491	29306	C00422	-	-	LMGL03013212	-	-	-	ko00561,ko01100,ko04714,ko04923,ko04931,ko04975,ko04977,ko04979
LIPID-P-0824	TG(10:0_16:0_16:1)	GL	TG	720.627	[M+NH4]+	C45H84O6	3723.8	1660.6	4994	5388.8	3315.9	30216	32294	35206	25587	35096	6130.5	6135.2	8275.8	6191.2	8599.2	25169	23158	24073	11125	18560	C00422	-	-	-	-	-	-	ko00561,ko01100,ko04714,ko04923,ko04931,ko04975,ko04977,ko04979
LIPID-P-0825	TG(12:0_15:0_16:1)	GL	TG	734.642	[M+NH4]+	C46H86O6	9	9	9	9	4224.9	8848.5	9	11166	12131	15490	9	9	9	9	9	5854.9	14635	9	9	8859	C00422	-	-	LMGL03013269	-	-	-	ko00561,ko01100,ko04714,ko04923,ko04931,ko04975,ko04977,ko04979
LIPID-P-0827	TG(12:0_16:0_16:1)	GL	TG	748.658	[M+NH4]+	C47H88O6	14237	20075	15137	30511	13591	162380	125830	147440	127260	166280	44045	40069	39522	42292	51207	82391	110180	85372	68530	94977	C00422	-	56937112	LMGL03013322	-	-	-	ko00561,ko01100,ko04714,ko04923,ko04931,ko04975,ko04977,ko04979
LIPID-P-0828	TG(10:0_16:0_18:1)	GL	TG	748.658	[M+NH4]+	C47H88O6	9461.7	12495	18069	17804	12088	119660	105210	132630	102490	118510	26813	35261	26719	35245	46948	87486	118850	105060	78585	123520	C00422	-	-	-	-	-	-	ko00561,ko01100,ko04714,ko04923,ko04931,ko04975,ko04977,ko04979
LIPID-P-0829	TG(12:0_14:0_18:1)	GL	TG	748.658	[M+NH4]+	C47H88O6	19255	15534	21265	36419	14904	175750	183040	195910	164630	173500	63777	49547	45380	45918	67269	101930	137510	115870	95914	144780	C00422	-	-	LMGL03013217	-	-	-	ko00561,ko01100,ko04714,ko04923,ko04931,ko04975,ko04977,ko04979
LIPID-P-0831	TG(12:0_15:0_18:1)	GL	TG	762.674	[M+NH4]+	C48H90O6	9	9	10529	8957.1	3752.3	37932	39422	51277	31885	46069	11611	10837	7866.5	7498.1	10928	30269	45898	48411	28422	59937	C00422	-	-	LMGL03013274	-	-	-	ko00561,ko01100,ko04714,ko04923,ko04931,ko04975,ko04977,ko04979
LIPID-P-0832	TG(14:0_15:0_16:1)	GL	TG	762.674	[M+NH4]+	C48H90O6	9313.8	10367	13045	30118	9	33431	30622	27233	25646	38873	14617	18939	9	21191	19674	28696	30369	14775	21808	33144	C00422	HMDB0042099	-	LMGL03014168	-	-	-	ko00561,ko01100,ko04714,ko04923,ko04931,ko04975,ko04977,ko04979
LIPID-P-0833	TG(12:0_16:0_18:1)	GL	TG	776.689	[M+NH4]+	C49H92O6	44203	48422	52725	70214	21975	1173300	1079600	1277800	944810	1222400	251650	269000	250120	260400	345120	657910	824210	836070	605630	994980	C00422	-	-	LMGL03013326	-	-	-	ko00561,ko01100,ko04714,ko04923,ko04931,ko04975,ko04977,ko04979
LIPID-P-0834	TG(14:0_16:0_16:1)	GL	TG	776.689	[M+NH4]+	C49H92O6	98146	97830	125550	150040	54248	2081400	1948700	2194400	1797300	2223300	500880	619160	555350	556080	666460	1259500	1555000	1549200	1106800	1878400	C00422	HMDB0042129	-	LMGL03014221	-	-	-	ko00561,ko01100,ko04714,ko04923,ko04931,ko04975,ko04977,ko04979
LIPID-P-0835	TG(15:0_16:0_16:1)	GL	TG	790.705	[M+NH4]+	C50H94O6	56473	50458	83999	101670	40353	455130	391070	416090	380640	460230	119360	136580	115690	161990	159060	329860	399600	360890	263290	434680	C00422	HMDB0043025	-	LMGL03015005	-	-	-	ko00561,ko01100,ko04714,ko04923,ko04931,ko04975,ko04977,ko04979
LIPID-P-0836	TG(14:0_15:0_18:1)	GL	TG	790.705	[M+NH4]+	C50H94O6	34598	21053	40918	40095	16864	188550	167650	224600	174190	198880	59357	68784	46798	56993	80880	157320	175090	179880	118860	193350	C00422	HMDB0042100	-	-	-	-	-	ko00561,ko01100,ko04714,ko04923,ko04931,ko04975,ko04977,ko04979
LIPID-P-0837	TG(16:0_16:0_16:1)	GL	TG	804.721	[M+NH4]+	C51H96O6	1129300	825430	1297700	1421800	639910	21989000	20683000	21592000	19714000	23477000	6399300	7137800	6524700	7340800	8211100	14723000	16673000	15143000	12332000	18487000	C00422	HMDB0005359	9543986	LMGL03010017	-	-	4716	ko00561,ko01100,ko04714,ko04923,ko04931,ko04975,ko04977,ko04979
LIPID-P-0839	TG(14:0_16:0_18:1)	GL	TG	804.721	[M+NH4]+	C51H96O6	516450	369830	617880	636050	288140	9328000	8664300	9547100	8346600	10252000	2768700	3210100	2671700	3071600	3643300	6642100	7420400	7380600	5816400	8622900	C00422	HMDB0042131	56938015	LMGL03014226	-	-	-	ko00561,ko01100,ko04714,ko04923,ko04931,ko04975,ko04977,ko04979
LIPID-P-0840	TG(15:0_16:0_18:1)	GL	TG	818.736	[M+NH4]+	C52H98O6	166800	141970	248700	233780	95358	994950	949320	1063400	909500	1181600	289430	344420	295860	324610	418100	853800	1056300	870580	724280	1222700	C00422	HMDB0043027	-	LMGL03015010	-	-	-	ko00561,ko01100,ko04714,ko04923,ko04931,ko04975,ko04977,ko04979
LIPID-P-0842	TG(16:0_16:0_18:1)	GL	TG	832.752	[M+NH4]+	C53H100O6	831340	606000	1050100	1069200	440270	15726000	15003000	16587000	14116000	16078000	5304800	5701800	5080300	5411900	6441200	9373600	11582000	9891400	8428900	11987000	C00422	HMDB0005360	25240460	LMGL03010005	-	-	4705	ko00561,ko01100,ko04714,ko04923,ko04931,ko04975,ko04977,ko04979
LIPID-P-0845	TG(16:0_17:0_18:1)	GL	TG	846.768	[M+NH4]+	C54H102O6	262250	202050	343060	316850	154400	1699600	1486300	1808700	1442600	1711400	384760	480930	366210	438830	577890	1589500	2204500	1794400	1413800	2367400	C00422	-	-	LMGL03010051	-	-	-	ko00561,ko01100,ko04714,ko04923,ko04931,ko04975,ko04977,ko04979
LIPID-P-0846	TG(16:0_18:0_18:1)	GL	TG	860.783	[M+NH4]+	C55H104O6	2442500	1496500	2616600	3253400	1108500	20198000	19909000	20669000	18733000	20405000	6839200	7407000	6105800	6714500	8791600	13469000	16618000	14373000	11473000	18273000	C00422	HMDB0005367	-	LMGL03010085	-	-	-	ko00561,ko01100,ko04714,ko04923,ko04931,ko04975,ko04977,ko04979
LIPID-P-0848	TG(16:0_16:1_20:0)	GL	TG	860.783	[M+NH4]+	C55H104O6	9	9	9	6048.1	3018.2	29884	25881	26895	26501	26967	8309.8	13492	10245	10194	17614	18222	19598	17147	14343	24523	C00422	HMDB0005375	9544061	LMGL03010095	-	-	4794	ko00561,ko01100,ko04714,ko04923,ko04931,ko04975,ko04977,ko04979
LIPID-P-0849	TG(17:0_18:0_18:1)	GL	TG	874.799	[M+NH4]+	C56H106O6	51137	37556	78520	67198	32622	204490	207630	214390	178770	209670	72412	60202	46344	54177	75952	268490	279680	263040	213820	352250	C00422	-	-	LMGL03010119	-	-	-	ko00561,ko01100,ko04714,ko04923,ko04931,ko04975,ko04977,ko04979
LIPID-P-0850	TG(17:0_17:0_19:1)	GL	TG	874.799	[M+NH4]+	C56H106O6	9812.9	5555	11342	11352	5044.5	31338	22424	28882	26639	25697	7998	7337.5	5233.2	5474.7	11787	24051	28821	25514	21461	38798	C00422	-	-	-	-	-	-	ko00561,ko01100,ko04714,ko04923,ko04931,ko04975,ko04977,ko04979
LIPID-P-0851	TG(16:0_18:0_20:1)	GL	TG	888.815	[M+NH4]+	C57H108O6	57940	36245	64399	79928	30164	242730	228530	213220	175310	169740	85015	87022	69888	86934	108240	112900	143570	119980	90896	177280	C00422	HMDB0005368	-	LMGL03010205	-	-	-	ko00561,ko01100,ko04714,ko04923,ko04931,ko04975,ko04977,ko04979
LIPID-P-0852	TG(18:0_18:0_18:1)	GL	TG	888.815	[M+NH4]+	C57H108O6	581860	390650	688160	733650	258280	6105300	6083500	5635700	5073500	5639300	1257000	1399100	1117500	1282300	1719100	3497700	4296000	3555200	2811800	5172800	C00422	HMDB0005395	16058371	LMGL03010188	-	-	4884	ko00561,ko01100,ko04714,ko04923,ko04931,ko04975,ko04977,ko04979
LIPID-P-0853	TG(16:0_20:0_18:1)	GL	TG	888.815	[M+NH4]+	C57H108O6	34798	23514	45351	47702	15035	221400	206950	199900	176500	196840	72276	80598	69817	75017	99303	98285	136960	121870	79560	152910	C00422	HMDB0005368	-	LMGL03010205	-	-	-	ko00561,ko01100,ko04714,ko04923,ko04931,ko04975,ko04977,ko04979
LIPID-P-0855	TG(16:0_18:1_21:0)	GL	TG	902.83	[M+NH4]+	C58H110O6	4500.6	3651.4	5902.2	4642.3	3584.4	7149.7	7125.9	7177	5789.9	4898.3	2735.3	4170.2	3184.7	2917.8	4321.4	7144	7012.6	7897.6	2398.1	8954.3	C00422	-	-	LMGL03010455	-	-	-	ko00561,ko01100,ko04714,ko04923,ko04931,ko04975,ko04977,ko04979
LIPID-P-0856	TG(18:0_18:1_20:0)	GL	TG	916.846	[M+NH4]+	C59H112O6	6480.3	5503.7	9094.3	7397.7	2844	19620	15681	16344	16032	13352	9192	11829	7921	8074.5	10089	9440.2	13443	9363.3	10265	15528	C00422	HMDB0005402	-	LMGL03010382	-	-	-	ko00561,ko01100,ko04714,ko04923,ko04931,ko04975,ko04977,ko04979
LIPID-P-0858	TG(16:0_18:1_22:0)	GL	TG	916.846	[M+NH4]+	C59H112O6	10230	8092	9030.1	11542	5963.1	21567	25584	24906	19042	21990	13353	14007	12570	10165	16503	18226	16620	15225	10356	20356	C00422	HMDB0044112	9544474	LMGL03010511	-	-	-	ko00561,ko01100,ko04714,ko04923,ko04931,ko04975,ko04977,ko04979
LIPID-P-0861	TG(15:0_24:0_18:1)	GL	TG	930.862	[M+NH4]+	C60H114O6	1495.1	1641.8	2232.4	1977	9	3301.4	3809.8	2603.3	3288.5	2773.7	1948.3	2315.4	2682.1	1584.7	3317.8	3157	3255.5	1982.6	1384.4	3437.2	C00422	HMDB0043142	-	-	-	-	-	ko00561,ko01100,ko04714,ko04923,ko04931,ko04975,ko04977,ko04979
LIPID-P-0862	TG(16:0_23:0_18:1)	GL	TG	930.862	[M+NH4]+	C60H114O6	9	9	9	9	9	9	9	9	9	9	9	9	9	9	9	9	9	9	9	9	C00422	-	-	-	-	-	-	ko00561,ko01100,ko04714,ko04923,ko04931,ko04975,ko04977,ko04979
LIPID-P-0864	TG(16:0_24:0_18:1)	GL	TG	944.877	[M+NH4]+	C61H116O6	9	3233.6	6029.1	4944.5	2545.5	7182.3	7043.7	7024.8	9705	8716	3882.4	7295	4977.9	7196	4399.1	6552	7343.9	8128.2	6292.5	8569.9	C00422	HMDB0044004	-	-	-	-	-	ko00561,ko01100,ko04714,ko04923,ko04931,ko04975,ko04977,ko04979
LIPID-P-0872	TG(18:0_20:1_22:0)	GL	TG	972.908	[M+NH4]+	C63H120O6	9	9	9	9	9	4205.8	9	9	3883.7	3113.1	9	2732.9	9	9	2969.8	3644.3	3293.2	3570.8	9	4662.8	C00422	HMDB0044967	9545303	LMGL03011188	-	-	-	ko00561,ko01100,ko04714,ko04923,ko04931,ko04975,ko04977,ko04979
LIPID-P-0878	TG(8:0_16:1_18:1)	GL	TG	718.611	[M+NH4]+	C45H82O6	9	9	9	3280	2623.9	9	15267	23836	16866	19509	5511	8566.5	3762.6	5823.3	3928.9	11956	12017	7761.9	6620.1	13787	C00422	-	-	-	-	-	-	ko00561,ko01100,ko04714,ko04923,ko04931,ko04975,ko04977,ko04979
LIPID-P-0880	TG(8:0_16:0_18:2)	GL	TG	718.611	[M+NH4]+	C45H82O6	9	9	16218	7378.8	9	13468	7791.6	7389.2	4753.4	9210.1	6656.4	13177	9	9255.8	9792.7	16128	9	11379	12187	24181	C00422	-	-	-	-	-	-	ko00561,ko01100,ko04714,ko04923,ko04931,ko04975,ko04977,ko04979
LIPID-P-0882	TG(9:0_16:0_18:2)	GL	TG	732.627	[M+NH4]+	C46H84O6	11333	12194	17427	9	9	9	9	9	5597.5	9	9	9	9	9	5216	9963	18299	12772	16935	18661	C00422	-	-	-	-	-	-	ko00561,ko01100,ko04714,ko04923,ko04931,ko04975,ko04977,ko04979
LIPID-P-0884	TG(14:0_14:1_16:1)	GL	TG	746.642	[M+NH4]+	C47H86O6	10688	13598	13590	33970	10360	64504	62861	76298	52546	90135	21679	24554	25710	37680	27813	49672	60720	45751	26331	54923	C00422	HMDB0042279	-	LMGL03014140	-	-	-	ko00561,ko01100,ko04714,ko04923,ko04931,ko04975,ko04977,ko04979
LIPID-P-0885	TG(10:0_16:0_18:2)	GL	TG	746.642	[M+NH4]+	C47H86O6	23190	17370	16960	18206	11555	76941	56537	81446	70173	81464	46942	33281	24388	54742	54131	56952	80000	60916	46533	100680	C00422	-	-	-	-	-	-	ko00561,ko01100,ko04714,ko04923,ko04931,ko04975,ko04977,ko04979
LIPID-P-0886	TG(12:0_14:0_18:2)	GL	TG	746.642	[M+NH4]+	C47H86O6	9	9	9	9496.1	9	57910	42312	49805	28862	53318	14344	23329	27375	21900	18913	25300	40174	27807	23538	18161	C00422	-	-	LMGL03013218	-	-	-	ko00561,ko01100,ko04714,ko04923,ko04931,ko04975,ko04977,ko04979
LIPID-P-0892	TG(14:1_16:0_16:1)	GL	TG	774.674	[M+NH4]+	C49H90O6	38440	24240	38970	44752	27875	526640	511150	527530	421290	567980	204330	262320	206250	274420	312400	242430	365000	297110	223060	389780	C00422	HMDB0047771	56938416	LMGL03014627	-	-	-	ko00561,ko01100,ko04714,ko04923,ko04931,ko04975,ko04977,ko04979
LIPID-P-0893	TG(12:0_16:0_18:2)	GL	TG	774.674	[M+NH4]+	C49H90O6	40322	47369	62135	65839	28110	362000	375600	441440	336850	421250	218540	274210	194820	228210	286150	214430	274420	278530	196180	308490	C00422	-	-	LMGL03013327	-	-	-	ko00561,ko01100,ko04714,ko04923,ko04931,ko04975,ko04977,ko04979
LIPID-P-0894	TG(14:0_14:1_18:1)	GL	TG	774.674	[M+NH4]+	C49H90O6	20902	13077	20075	27024	8717.4	324980	289260	292320	266630	366330	59086	66332	69279	63700	57405	154580	233660	208160	126860	247170	C00422	HMDB0042281	56937935	LMGL03014145	-	-	-	ko00561,ko01100,ko04714,ko04923,ko04931,ko04975,ko04977,ko04979
LIPID-P-0896	TG(15:0_16:1_16:1)	GL	TG	788.689	[M+NH4]+	C50H92O6	9	9	47597	64136	34775	115580	98131	105180	87940	111430	42413	38842	53518	44841	51265	76821	78073	77569	61461	85509	C00422	HMDB0043199	-	LMGL03012901	-	-	-	ko00561,ko01100,ko04714,ko04923,ko04931,ko04975,ko04977,ko04979
LIPID-P-0897	TG(14:0_16:1_17:1)	GL	TG	788.689	[M+NH4]+	C50H92O6	9	9	9	9	9	45846	42153	43830	39076	41363	11168	11485	9	16493	10609	26763	38742	37995	18637	42084	C00422	-	-	-	-	-	-	ko00561,ko01100,ko04714,ko04923,ko04931,ko04975,ko04977,ko04979
LIPID-P-0898	TG(14:0_15:0_18:2)	GL	TG	788.689	[M+NH4]+	C50H92O6	26542	22258	35303	28949	24797	72663	71735	72069	63753	74081	38732	48628	43027	42976	58889	63585	66226	47756	56773	84490	C00422	HMDB0042106	-	LMGL03014174	-	-	-	ko00561,ko01100,ko04714,ko04923,ko04931,ko04975,ko04977,ko04979
LIPID-P-0901	TG(16:0_16:1_16:1)	GL	TG	802.705	[M+NH4]+	C51H94O6	619460	484480	784920	773140	325900	6077900	5970100	6748900	5295600	6745300	3290200	3808500	3051300	3663500	4148300	3523900	4477300	4073600	3131300	5009100	C00422	HMDB0010415	53480482	LMGL03014227	-	-	-	ko00561,ko01100,ko04714,ko04923,ko04931,ko04975,ko04977,ko04979
LIPID-P-0902	TG(14:0_16:0_18:2)	GL	TG	802.705	[M+NH4]+	C51H94O6	492570	369310	693840	651060	314200	3683500	3540100	3791300	3077500	3756200	2308000	2617600	2265700	2622400	3018400	2275500	2772100	2537900	1991200	3212200	C00422	HMDB0010420	56938040	LMGL03014251	-	-	-	ko00561,ko01100,ko04714,ko04923,ko04931,ko04975,ko04977,ko04979
LIPID-P-0903	TG(14:0_16:1_18:1)	GL	TG	802.705	[M+NH4]+	C51H94O6	92656	82743	120810	172350	66345	3234700	2977900	3483700	2836700	3414900	580360	736980	625490	718490	811410	1593200	2216200	2115000	1472900	2484700	C00422	HMDB0010420	56938040	LMGL03014251	-	-	-	ko00561,ko01100,ko04714,ko04923,ko04931,ko04975,ko04977,ko04979
LIPID-P-0906	TG(16:0_16:1_17:1)	GL	TG	816.721	[M+NH4]+	C52H96O6	35492	24161	36102	37276	12831	439170	415850	443610	409980	469880	77629	85669	84314	83763	104500	334890	394630	394850	272930	418830	C00422	-	-	-	-	-	-	ko00561,ko01100,ko04714,ko04923,ko04931,ko04975,ko04977,ko04979
LIPID-P-0907	TG(15:0_16:0_18:2)	GL	TG	816.721	[M+NH4]+	C52H96O6	240080	164080	294770	285320	145320	395280	389730	485310	365150	495100	298830	342870	303920	341900	418610	333440	408970	345510	307400	451770	C00422	HMDB0043032	-	LMGL03015011	-	-	-	ko00561,ko01100,ko04714,ko04923,ko04931,ko04975,ko04977,ko04979
LIPID-P-0908	TG(15:0_16:1_18:1)	GL	TG	816.721	[M+NH4]+	C52H96O6	229560	175930	311150	293380	141120	493230	498370	619360	520830	596630	330320	392050	326180	343340	464910	379540	470190	439660	334910	591490	C00422	HMDB0043201	-	LMGL03015035	-	-	-	ko00561,ko01100,ko04714,ko04923,ko04931,ko04975,ko04977,ko04979
LIPID-P-0910	TG(16:0_16:1_18:1)	GL	TG	830.736	[M+NH4]+	C53H98O6	922990	697640	1185600	1091700	542410	6878500	7003500	7356500	6156900	7444500	4233200	4606800	3970200	4553000	5155600	4198800	5108900	4742700	3727100	5691000	C00422	HMDB0005377	-	LMGL03010043	-	-	-	ko00561,ko01100,ko04714,ko04923,ko04931,ko04975,ko04977,ko04979
LIPID-P-0911	TG(14:0_18:0_18:2)	GL	TG	830.736	[M+NH4]+	C53H98O6	61115	48508	70997	61453	22278	934830	863100	961130	821790	984080	220290	269120	216880	247620	291120	618020	728310	627450	481920	797740	C00422	HMDB0010430	53480494	LMGL03014342	-	-	-	ko00561,ko01100,ko04714,ko04923,ko04931,ko04975,ko04977,ko04979
LIPID-P-0913	TG(15:0_17:0_19:2)	GL	TG	844.752	[M+NH4]+	C54H100O6	172780	155680	216130	215630	89518	831070	729440	830590	755100	897340	201690	276350	217270	264710	350860	700170	828430	736330	577520	930820	C00422	-	-	-	-	-	-	ko00561,ko01100,ko04714,ko04923,ko04931,ko04975,ko04977,ko04979
LIPID-P-0914	TG(16:0_17:1_18:1)	GL	TG	844.752	[M+NH4]+	C54H100O6	132900	107330	169710	152450	69787	2234900	2237500	2444900	2074200	2467400	386740	423650	353070	389580	473030	1685100	2167900	1972200	1444200	2489400	C00422	-	-	-	-	-	-	ko00561,ko01100,ko04714,ko04923,ko04931,ko04975,ko04977,ko04979
LIPID-P-0915	TG(16:0_18:1_18:1)	GL	TG	858.768	[M+NH4]+	C55H102O6	1210200	862500	1441100	1684000	615410	18167000	17744000	19857000	16810000	19835000	5852700	6720700	5799100	6520200	7277900	12046000	14334000	13096000	11051000	15647000	C00422	HMDB0005382	-	LMGL03010100	-	75583	4798	ko00561,ko01100,ko04714,ko04923,ko04931,ko04975,ko04977,ko04979
LIPID-P-0916	TG(16:0_18:0_18:2)	GL	TG	858.768	[M+NH4]+	C55H102O6	2769800	2095800	3662300	3304000	1446900	14086000	13082000	14341000	12289000	13367000	8840900	9318500	7741500	8502400	10702000	9317900	11687000	9782000	8101400	12303000	C00422	HMDB0005369	-	LMGL03010104	-	-	-	ko00561,ko01100,ko04714,ko04923,ko04931,ko04975,ko04977,ko04979
LIPID-P-0917	TG(16:0_16:1_20:1)	GL	TG	858.768	[M+NH4]+	C55H102O6	5682600	4155300	7186900	7079700	2918200	62859000	60856000	63545000	58023000	64334000	27889000	29909000	26608000	28683000	33024000	44153000	52707000	47163000	40035000	56621000	C00422	HMDB0005378	9544079	LMGL03010114	-	-	-	ko00561,ko01100,ko04714,ko04923,ko04931,ko04975,ko04977,ko04979
LIPID-P-0918	TG(14:0_18:0_20:2)	GL	TG	858.768	[M+NH4]+	C55H102O6	17474	11943	18737	24114	9	95046	96423	98258	101400	108540	44816	50474	48861	54879	61194	70994	91740	67157	65939	89805	C00422	HMDB0042168	56938139	LMGL03014350	-	-	-	ko00561,ko01100,ko04714,ko04923,ko04931,ko04975,ko04977,ko04979
LIPID-P-0921	TG(17:0_18:1_18:1)	GL	TG	872.783	[M+NH4]+	C56H104O6	200490	186810	323350	291190	143220	1164600	1046900	1249300	984740	1252000	299580	299190	244590	274190	378330	1335200	1734400	1431900	1059300	2042600	C00422	HMDB0062701	-	LMGL03010138	-	127309	-	ko00561,ko01100,ko04714,ko04923,ko04931,ko04975,ko04977,ko04979
LIPID-P-0922	TG(16:0_18:1_19:1)	GL	TG	872.783	[M+NH4]+	C56H104O6	60988	58481	84269	89420	38114	359160	352730	427360	340520	409240	74235	85588	87326	101070	142590	308900	371510	325010	259870	471530	C00422	-	-	-	-	-	-	ko00561,ko01100,ko04714,ko04923,ko04931,ko04975,ko04977,ko04979
LIPID-P-0924	TG(16:0_18:1_20:1)	GL	TG	886.799	[M+NH4]+	C57H106O6	328470	197280	374110	403820	169320	1662500	1541000	1754800	1422900	1692900	729500	800770	653930	735970	982310	997850	1303400	1126700	832040	1428900	C00422	HMDB0005383	-	LMGL03010234	-	-	-	ko00561,ko01100,ko04714,ko04923,ko04931,ko04975,ko04977,ko04979
LIPID-P-0925	TG(16:1_18:0_20:1)	GL	TG	886.799	[M+NH4]+	C57H106O6	263380	189080	271840	336520	124200	1689100	1502800	1670100	1398500	1690300	549290	633470	522370	568780	748780	959350	1326200	1028700	874700	1383400	C00422	HMDB0005424	-	LMGL03010235	-	-	-	ko00561,ko01100,ko04714,ko04923,ko04931,ko04975,ko04977,ko04979
LIPID-P-0926	TG(18:0_18:1_18:1)	GL	TG	886.799	[M+NH4]+	C57H106O6	1682000	1206700	1918800	2079500	832230	25560000	23825000	25596000	22217000	26986000	5286900	6138400	5276200	5604000	7096000	15737000	19911000	16737000	12618000	20855000	C00422	HMDB0005403	16058372	LMGL03010217	-	77686	4913	ko00561,ko01100,ko04714,ko04923,ko04931,ko04975,ko04977,ko04979
LIPID-P-0927	TG(16:0_16:1_22:1)	GL	TG	886.799	[M+NH4]+	C57H106O6	9	9	9	9	9	5619.9	4782.9	8513.5	6873.8	5050.6	9	9	9	9	5420.9	4613.3	6801.6	4256.4	9	7381.9	C00422	HMDB0044064	9544289	LMGL03010325	-	-	-	ko00561,ko01100,ko04714,ko04923,ko04931,ko04975,ko04977,ko04979
LIPID-P-0928	TG(15:0_18:1_22:1)	GL	TG	900.815	[M+NH4]+	C58H108O6	21369	15203	27546	25642	10561	114720	97146	96479	79906	98801	28114	25669	17795	23119	34398	77166	94794	84819	59197	96953	C00422	HMDB0043233	-	-	-	-	-	ko00561,ko01100,ko04714,ko04923,ko04931,ko04975,ko04977,ko04979
LIPID-P-0930	TG(18:0_18:1_19:1)	GL	TG	900.815	[M+NH4]+	C58H108O6	9862.4	6242.7	12011	6543.5	4006.8	35108	41078	53119	41824	53819	8663.9	9390	8265.2	10885	11173	36679	45530	36624	32396	44451	C00422	-	-	-	-	-	-	ko00561,ko01100,ko04714,ko04923,ko04931,ko04975,ko04977,ko04979
LIPID-P-0933	TG(18:0_18:1_20:1)	GL	TG	914.83	[M+NH4]+	C59H110O6	35100	33504	45801	46210	22079	257660	215130	250000	192740	226210	70029	74018	64651	76897	94138	119060	153050	135670	100510	194310	C00422	HMDB0005404	-	LMGL03010434	-	-	-	ko00561,ko01100,ko04714,ko04923,ko04931,ko04975,ko04977,ko04979
LIPID-P-0934	TG(18:0_18:2_20:0)	GL	TG	914.83	[M+NH4]+	C59H110O6	20779	15776	27731	24280	10970	129490	127180	129340	109440	138250	30496	45972	33846	42478	50838	59027	70967	63508	46777	81247	C00422	HMDB0005409	-	LMGL03010427	-	-	-	ko00561,ko01100,ko04714,ko04923,ko04931,ko04975,ko04977,ko04979
LIPID-P-0935	TG(16:0_18:1_22:1)	GL	TG	914.83	[M+NH4]+	C59H110O6	8022.6	5662.9	8531.9	7182.8	3968.5	27972	30128	26059	24833	28294	15463	15064	11850	14416	18478	19971	23493	17063	15817	25459	C00422	HMDB0044120	-	LMGL03010572	-	-	-	ko00561,ko01100,ko04714,ko04923,ko04931,ko04975,ko04977,ko04979
LIPID-P-0937	TG(15:0_18:1_24:1)	GL	TG	928.846	[M+NH4]+	C60H112O6	9	9	9	9	9	9	11265	9483.2	7751.3	9	9	9	3540.3	3735.3	9	9	7437.6	5493.6	4626.9	9675.8	C00422	HMDB0043234	-	-	-	-	-	ko00561,ko01100,ko04714,ko04923,ko04931,ko04975,ko04977,ko04979
LIPID-P-0939	TG(22:0_18:1_18:1)	GL	TG	942.862	[M+NH4]+	C61H114O6	9	9	9	9	9	10653	9612.7	7809.5	7851.1	9322	6606.4	4486.3	4194.5	3429.8	4312.7	5013.5	7145.5	5736.8	4277	7990.2	C00422	HMDB0046485	-	-	-	-	-	ko00561,ko01100,ko04714,ko04923,ko04931,ko04975,ko04977,ko04979
LIPID-P-0940	TG(18:0_22:0_18:2)	GL	TG	942.862	[M+NH4]+	C61H114O6	3779.8	9	9	9	9	13388	11101	12888	10936	10924	4666.8	6115	7888.3	7212.7	9736.3	6011.5	9476.8	11508	6973	10849	C00422	HMDB0044815	-	-	-	-	-	ko00561,ko01100,ko04714,ko04923,ko04931,ko04975,ko04977,ko04979
LIPID-P-0942	TG(16:0_18:1_24:1)	GL	TG	942.862	[M+NH4]+	C61H114O6	9	9	6420.5	5741.2	9	16603	15470	14286	13585	14696	8712.4	9831.3	8053.5	7774.2	10692	11775	12858	7690.1	7464	11114	C00422	HMDB0044093	-	-	-	-	-	ko00561,ko01100,ko04714,ko04923,ko04931,ko04975,ko04977,ko04979
LIPID-P-0944	TG(23:0_18:1_18:1)	GL	TG	956.877	[M+NH4]+	C62H116O6	9	9	9	9	9	8279.1	6324.9	7616	5446	7072.9	2248.2	4177.5	2133.8	2761.3	4255.8	3951.3	4644	4835.8	4031.6	5002	C00422	-	-	-	-	-	-	ko00561,ko01100,ko04714,ko04923,ko04931,ko04975,ko04977,ko04979
LIPID-P-0951	TG(8:0_15:1_18:2)	GL	TG	702.58	[M+NH4]+	C44H78O6	15153	7040.4	8937.9	11040	7001.3	15275	12921	13282	13200	14627	8815.3	14034	8598.4	9201.1	10780	12824	12284	14758	9046.6	17720	C00422	-	-	-	-	-	-	ko00561,ko01100,ko04714,ko04923,ko04931,ko04975,ko04977,ko04979
LIPID-P-0955	TG(14:1_14:1_16:1)	GL	TG	744.627	[M+NH4]+	C47H84O6	9	9	9	9	9	9167.3	9	9	11817	9873.2	9	9	9	7746.6	4417	4389	9	9	4814.6	9	C00422	HMDB0047886	-	LMGL03012816	-	-	-	ko00561,ko01100,ko04714,ko04923,ko04931,ko04975,ko04977,ko04979
LIPID-P-0956	TG(8:0_18:1_18:2)	GL	TG	744.627	[M+NH4]+	C47H84O6	9	9	9	9	9	10442	13678	10360	14017	14257	9	9	9	7678.1	9	8071.3	14945	11027	9	12174	C00422	-	-	-	-	-	-	ko00561,ko01100,ko04714,ko04923,ko04931,ko04975,ko04977,ko04979
LIPID-P-0957	TG(10:0_16:0_18:3)	GL	TG	744.627	[M+NH4]+	C47H84O6	9	9	9	9	9	9	8520.2	9	9	9	9	9	9	9	9	9	9	9	9	9	C00422	-	-	-	-	-	-	ko00561,ko01100,ko04714,ko04923,ko04931,ko04975,ko04977,ko04979
LIPID-P-0960	TG(14:1_16:1_16:1)	GL	TG	772.658	[M+NH4]+	C49H88O6	9	9	9	8761.7	9	83810	78439	85446	75510	93853	35714	41372	32535	35466	47251	40866	45740	42114	36438	51027	C00422	HMDB0047909	-	LMGL03012845	-	-	-	ko00561,ko01100,ko04714,ko04923,ko04931,ko04975,ko04977,ko04979
LIPID-P-0962	TG(10:0_18:1_18:2)	GL	TG	772.658	[M+NH4]+	C49H88O6	17872	9	12421	17377	9	54745	66070	77529	57139	92398	22618	21322	21759	29364	31157	39851	59788	37660	20006	67360	C00422	-	-	-	-	-	-	ko00561,ko01100,ko04714,ko04923,ko04931,ko04975,ko04977,ko04979
LIPID-P-0963	TG(12:0_16:1_18:2)	GL	TG	772.658	[M+NH4]+	C49H88O6	4955.5	9	6630.4	9	9	73281	67222	98662	74235	96903	27589	27116	37582	24940	40843	35616	54503	45208	37663	54236	C00422	-	-	LMGL03013352	-	-	-	ko00561,ko01100,ko04714,ko04923,ko04931,ko04975,ko04977,ko04979
LIPID-P-0964	TG(14:1_16:1_18:1)	GL	TG	800.689	[M+NH4]+	C51H92O6	84625	70726	120280	162880	53577	979000	938610	1054900	845590	990720	373880	477670	391050	452180	542760	507090	667410	543840	430370	741720	C00422	HMDB0047911	56938446	LMGL03014657	-	-	-	ko00561,ko01100,ko04714,ko04923,ko04931,ko04975,ko04977,ko04979
LIPID-P-0967	TG(14:0_16:1_18:2)	GL	TG	800.689	[M+NH4]+	C51H92O6	71860	81224	95425	113360	49485	870240	817160	958440	725890	926340	400410	535460	417820	426460	526060	439030	633460	560240	412170	707280	C00422	HMDB0042316	56938041	LMGL03014252	-	-	-	ko00561,ko01100,ko04714,ko04923,ko04931,ko04975,ko04977,ko04979
LIPID-P-0968	TG(16:0_14:1_18:2)	GL	TG	800.689	[M+NH4]+	C51H92O6	27200	24785	36528	47930	17867	676170	666680	735000	633020	739990	307870	414150	330670	385310	436180	272420	384570	321120	212470	391560	C00422	HMDB0044038	-	-	-	-	-	ko00561,ko01100,ko04714,ko04923,ko04931,ko04975,ko04977,ko04979
LIPID-P-0970	TG(16:1_16:1_17:1)	GL	TG	814.705	[M+NH4]+	C52H94O6	36081	35890	41885	52570	29167	125060	119190	141510	112780	132890	46238	61707	59020	58760	77773	86742	115110	108590	72281	135090	C00422	-	-	-	-	-	-	ko00561,ko01100,ko04714,ko04923,ko04931,ko04975,ko04977,ko04979
LIPID-P-0971	TG(15:0_16:1_18:2)	GL	TG	814.705	[M+NH4]+	C52H94O6	56742	41247	72102	74910	32929	152080	141740	150500	158420	217970	77420	93987	71010	93960	104700	110720	165690	116650	110440	170110	C00422	-	-	-	-	-	-	ko00561,ko01100,ko04714,ko04923,ko04931,ko04975,ko04977,ko04979
LIPID-P-0972	TG(14:0_17:1_18:2)	GL	TG	814.705	[M+NH4]+	C52H94O6	12034	7748.9	15870	6694.9	9	62205	57296	74723	50479	69225	14379	26730	24861	23004	35101	44657	61784	61234	37826	57847	C00422	-	-	-	-	-	-	ko00561,ko01100,ko04714,ko04923,ko04931,ko04975,ko04977,ko04979
LIPID-P-0973	TG(16:1_16:1_18:1)	GL	TG	828.721	[M+NH4]+	C53H96O6	667120	514690	831670	775950	332140	7986200	7151100	8351900	6550300	8425800	2989200	3524300	3094000	3284700	4237800	4376900	5544400	4969300	3794800	6209900	C00422	HMDB0048590	-	-	-	-	-	ko00561,ko01100,ko04714,ko04923,ko04931,ko04975,ko04977,ko04979
LIPID-P-0975	TG(16:0_16:1_18:2)	GL	TG	828.721	[M+NH4]+	C53H96O6	1154300	914410	1521600	1394600	649480	12503000	11588000	12936000	10792000	13382000	6934900	8283900	7173600	7962800	9207500	6764300	8768200	7856200	6180500	9448300	C00422	HMDB0005379	9544021	LMGL03010053	-	-	-	ko00561,ko01100,ko04714,ko04923,ko04931,ko04975,ko04977,ko04979
LIPID-P-0977	TG(16:1_17:1_18:1)	GL	TG	842.736	[M+NH4]+	C54H98O6	71076	43866	90815	84086	35092	452860	419360	503910	393460	507580	97581	123280	100820	127250	139550	298430	412450	395690	275930	452560	C00422	-	-	-	-	-	-	ko00561,ko01100,ko04714,ko04923,ko04931,ko04975,ko04977,ko04979
LIPID-P-0978	TG(15:0_18:1_18:2)	GL	TG	842.736	[M+NH4]+	C54H98O6	250610	214980	368240	302470	156310	518550	471960	552320	456040	573220	326010	372640	351460	353960	442730	374510	511370	450150	335750	562090	C00422	HMDB0011708	-	-	-	-	-	ko00561,ko01100,ko04714,ko04923,ko04931,ko04975,ko04977,ko04979
LIPID-P-0979	TG(16:0_17:1_18:2)	GL	TG	842.736	[M+NH4]+	C54H98O6	159130	122410	215410	177780	65104	938580	900690	1022200	843830	993350	417290	440980	369240	421190	539870	680410	881020	815260	594850	945430	C00422	-	-	-	-	-	-	ko00561,ko01100,ko04714,ko04923,ko04931,ko04975,ko04977,ko04979
LIPID-P-0981	TG(16:1_18:1_18:1)	GL	TG	856.752	[M+NH4]+	C55H100O6	834050	630800	839540	1015300	436070	13613000	13775000	14765000	13132000	15616000	3410800	3852900	3453100	3784800	4398400	7554900	9440600	8509600	7119200	10617000	C00422	HMDB0005438	-	LMGL03010118	-	-	4816	ko00561,ko01100,ko04714,ko04923,ko04931,ko04975,ko04977,ko04979
LIPID-P-0982	TG(16:0_18:1_18:2)	GL	TG	856.752	[M+NH4]+	C55H100O6	3528600	2677700	4403600	4137700	1931900	19505000	18352000	20236000	17355000	19869000	13697000	15267000	13459000	15162000	17110000	12799000	15307000	14087000	11306000	16158000	C00422	HMDB0005384	-	LMGL03010121	-	-	-	ko00561,ko01100,ko04714,ko04923,ko04931,ko04975,ko04977,ko04979
LIPID-P-0983	TG(14:0_18:1_20:2)	GL	TG	856.752	[M+NH4]+	C55H100O6	23611	17396	23142	35056	17079	120120	124300	123070	103730	126890	73236	89479	87205	71208	94266	72723	94043	76907	74041	83626	C00422	HMDB0042378	56938159	LMGL03014370	-	-	-	ko00561,ko01100,ko04714,ko04923,ko04931,ko04975,ko04977,ko04979
LIPID-P-0986	TG(17:1_18:1_18:1)	GL	TG	870.768	[M+NH4]+	C56H102O6	97794	74784	111340	120330	54111	1441200	1379700	1570500	1282700	1584500	205510	219550	183260	218850	268600	893220	1143000	995480	807180	1366500	C00422	-	-	-	-	-	-	ko00561,ko01100,ko04714,ko04923,ko04931,ko04975,ko04977,ko04979
LIPID-P-0987	TG(17:0_18:1_18:2)	GL	TG	870.768	[M+NH4]+	C56H102O6	374890	312020	498640	509520	253250	924790	806290	952750	769410	1022900	482560	512940	443080	516100	669430	829710	1048500	936950	772720	1277600	C00422	-	-	LMGL03010164	-	-	-	ko00561,ko01100,ko04714,ko04923,ko04931,ko04975,ko04977,ko04979
LIPID-P-0988	TG(18:1_18:1_18:1)	GL	TG	884.783	[M+NH4]+	C57H104O6	4102600	2916500	5094700	5113000	2006100	58291000	53950000	60694000	53091000	59898000	15196000	17825000	15626000	16120000	19102000	33276000	40141000	35892000	29441000	42371000	C00422	HMDB0005453	-	LMGL03010250	-	53753	-	ko00561,ko01100,ko04714,ko04923,ko04931,ko04975,ko04977,ko04979
LIPID-P-0989	TG(18:0_18:1_18:2)	GL	TG	884.783	[M+NH4]+	C57H104O6	2406300	1814800	3093000	2918300	1222900	14798000	12547000	13842000	12755000	13822000	7370100	8216900	7105900	7836000	9312900	8445200	10465000	9517300	7686500	11484000	C00422	HMDB0005405	9544216	LMGL03010252	-	-	-	ko00561,ko01100,ko04714,ko04923,ko04931,ko04975,ko04977,ko04979
LIPID-P-0992	TG(16:0_18:1_20:2)	GL	TG	884.783	[M+NH4]+	C57H104O6	340440	278450	462380	480900	159120	1605500	1533500	1561800	1399100	1536400	1133800	1234400	1112200	1150000	1435700	1142700	1415800	1303200	1096500	1434800	C00422	HMDB0044096	-	LMGL03010271	-	-	-	ko00561,ko01100,ko04714,ko04923,ko04931,ko04975,ko04977,ko04979
LIPID-P-0993	TG(17:1_18:1_20:1)	GL	TG	898.799	[M+NH4]+	C58H106O6	7385.2	7896.8	11836	8664.6	5155.2	34751	27020	31018	22873	21030	8836.8	9484.1	7010.2	10304	9133.9	24534	32655	25001	21853	37996	C00422	-	-	-	-	-	-	ko00561,ko01100,ko04714,ko04923,ko04931,ko04975,ko04977,ko04979
LIPID-P-0994	TG(18:1_18:1_19:1)	GL	TG	898.799	[M+NH4]+	C58H106O6	44453	52968	64199	70237	22926	450420	418860	489260	404240	496310	83122	86153	76040	64480	104610	259190	321450	279100	215270	384380	C00422	-	-	-	-	-	-	ko00561,ko01100,ko04714,ko04923,ko04931,ko04975,ko04977,ko04979
LIPID-P-0997	TG(18:1_18:2_20:0)	GL	TG	912.815	[M+NH4]+	C59H108O6	108870	78210	125990	132890	53829	246740	261930	284040	217970	256440	184700	234650	191170	192680	254970	151820	196340	179160	134320	216380	C00422	HMDB0005459	25240376	LMGL03010478	-	-	-	ko00561,ko01100,ko04714,ko04923,ko04931,ko04975,ko04977,ko04979
LIPID-P-0999	TG(18:1_18:1_20:1)	GL	TG	912.815	[M+NH4]+	C59H108O6	166240	123820	219370	182580	73855	1031000	938070	1058800	848780	1056000	301720	363540	296480	342930	430020	505650	641220	556870	408880	728530	C00422	HMDB0005454	-	LMGL03010484	-	-	-	ko00561,ko01100,ko04714,ko04923,ko04931,ko04975,ko04977,ko04979
LIPID-P-1000	TG(16:1_18:1_22:1)	GL	TG	912.815	[M+NH4]+	C59H108O6	10590	7256.8	13507	16238	5233.2	23138	23869	25109	16228	19570	15198	21802	16096	18923	22204	15099	15220	16917	13129	22135	C00422	HMDB0048638	-	LMGL03010633	-	-	-	ko00561,ko01100,ko04714,ko04923,ko04931,ko04975,ko04977,ko04979
LIPID-P-1001	TG(20:1_18:2_18:0)	GL	TG	912.815	[M+NH4]+	C59H108O6	142750	87362	179020	159420	72248	504240	487840	538710	424510	489480	317720	337460	295040	288400	419340	276230	337090	318520	228120	386350	C00422	HMDB0005410	-	-	-	-	-	ko00561,ko01100,ko04714,ko04923,ko04931,ko04975,ko04977,ko04979
LIPID-P-1008	TG(18:1_18:2_22:0)	GL	TG	940.846	[M+NH4]+	C61H112O6	6931.4	4836.1	5357.4	7325.7	2397.3	13975	13937	17971	11925	15248	8871.2	10693	7840.5	10964	10700	9739.6	13427	8485	7874.4	14205	C00422	-	-	LMGL03010969	-	-	-	ko00561,ko01100,ko04714,ko04923,ko04931,ko04975,ko04977,ko04979
LIPID-P-1009	TG(18:1_18:1_22:1)	GL	TG	940.846	[M+NH4]+	C61H112O6	9963.2	6786.9	11702	9972.5	9	37231	35295	30018	33388	32901	18504	18874	12470	14103	21270	18732	28409	25880	18944	28748	C00422	HMDB0010466	-	LMGL03010976	-	-	-	ko00561,ko01100,ko04714,ko04923,ko04931,ko04975,ko04977,ko04979
LIPID-P-1011	TG(18:1_20:1_20:1)	GL	TG	940.846	[M+NH4]+	C61H112O6	8616.6	5663.5	11055	9	9	29804	27116	29630	25463	24828	10626	17591	15184	15938	14894	15855	19604	14819	13610	21203	C00422	HMDB0005457	9544748	LMGL03010787	-	-	-	ko00561,ko01100,ko04714,ko04923,ko04931,ko04975,ko04977,ko04979
LIPID-P-1016	TG(18:1_20:1_22:1)	GL	TG	968.877	[M+NH4]+	C63H116O6	9	9	9	6747.3	9	34374	33881	34978	22732	26024	13930	18492	12096	14157	13668	21013	26259	19929	17447	30537	C00422	HMDB0049924	-	LMGL03011348	-	-	-	ko00561,ko01100,ko04714,ko04923,ko04931,ko04975,ko04977,ko04979
LIPID-P-1017	TG(18:1_18:1_24:1)	GL	TG	968.877	[M+NH4]+	C63H116O6	9	9	9	9	9	9	9800.7	6665	6514.7	6276.1	9	2771.1	4439.8	9	4099.9	5742	5401.3	5517.7	9	7143.4	C00422	HMDB0049266	-	-	-	-	-	ko00561,ko01100,ko04714,ko04923,ko04931,ko04975,ko04977,ko04979
LIPID-P-1020	TG(24:0_18:1_18:2)	GL	TG	968.877	[M+NH4]+	C63H116O6	1794.6	1447.5	2766.6	2460.4	9	4542.5	3064.9	3865.9	3686.6	3909.2	3886.6	3796.6	2577.6	3747.8	3216.8	1770.2	1844	2541.7	2093.4	4498.6	C00422	HMDB0047230	-	-	-	-	-	ko00561,ko01100,ko04714,ko04923,ko04931,ko04975,ko04977,ko04979
LIPID-P-1029	TG(16:1_16:1_16:2)	GL	TG	798.674	[M+NH4]+	C51H90O6	9	9	9	9	5634.8	73726	60444	67640	67474	62193	50601	52228	49874	49161	63295	39312	50722	46750	27351	53993	C00422	-	-	-	-	-	-	ko00561,ko01100,ko04714,ko04923,ko04931,ko04975,ko04977,ko04979
LIPID-P-1030	TG(14:1_16:1_18:2)	GL	TG	798.674	[M+NH4]+	C51H90O6	9	9	6722.7	9	9	126130	128470	148800	126260	165730	50620	49919	53710	71374	62245	46252	74829	56421	38741	67120	C00422	HMDB0047916	-	-	-	-	-	ko00561,ko01100,ko04714,ko04923,ko04931,ko04975,ko04977,ko04979
LIPID-P-1031	TG(12:0_18:2_18:2)	GL	TG	798.674	[M+NH4]+	C51H90O6	9	9	17431	22457	8310.9	85534	89016	89653	70896	103720	60573	61581	42568	75349	66496	55557	65917	51258	32311	94419	C00422	-	56936469	LMGL03012671	-	-	-	ko00561,ko01100,ko04714,ko04923,ko04931,ko04975,ko04977,ko04979
LIPID-P-1032	TG(12:0_18:1_18:3)	GL	TG	798.674	[M+NH4]+	C51H90O6	9	9	9249.4	5898.6	9	99457	89593	90802	79451	99019	25683	32853	23883	26884	25909	28216	43235	40112	32108	60729	C00422	-	56937253	LMGL03013463	-	-	-	ko00561,ko01100,ko04714,ko04923,ko04931,ko04975,ko04977,ko04979
LIPID-P-1033	TG(14:0_16:1_18:3)	GL	TG	798.674	[M+NH4]+	C51H90O6	9	9	9	9	9	160740	129160	130870	146750	178930	59006	57864	47607	63943	70552	56534	70733	83053	53969	101480	C00422	HMDB0042317	56938042	LMGL03014253	-	-	-	ko00561,ko01100,ko04714,ko04923,ko04931,ko04975,ko04977,ko04979
LIPID-P-1035	TG(15:0_16:1_18:3)	GL	TG	812.689	[M+NH4]+	C52H92O6	9	9	9	9	9	22208	20608	26360	20999	35395	9	9113.6	8715.1	11974	13250	17780	22828	14822	12308	28774	C00422	HMDB0043207	-	LMGL03015037	-	-	-	ko00561,ko01100,ko04714,ko04923,ko04931,ko04975,ko04977,ko04979
LIPID-P-1036	TG(14:0_18:2_18:2)	GL	TG	826.705	[M+NH4]+	C53H94O6	310210	230280	384000	354360	193330	1108800	968270	1170800	965020	1224900	947630	1158400	1018300	1064900	1367700	642620	862160	700810	575030	884470	C00422	HMDB0042526	-	LMGL03012793	-	-	-	ko00561,ko01100,ko04714,ko04923,ko04931,ko04975,ko04977,ko04979
LIPID-P-1037	TG(16:1_16:1_18:2)	GL	TG	826.705	[M+NH4]+	C53H94O6	146130	140490	197240	195460	91531	1923800	1677300	1751900	1566800	1925200	817680	992290	807310	924500	1096300	832110	1204900	1015700	717390	1296700	C00422	HMDB0005435	25240359	LMGL03010064	-	-	-	ko00561,ko01100,ko04714,ko04923,ko04931,ko04975,ko04977,ko04979
LIPID-P-1039	TG(16:0_16:1_18:3)	GL	TG	826.705	[M+NH4]+	C53H94O6	116180	64465	126820	134030	58052	1631300	1407600	1675500	1438100	1763900	835850	974460	861070	921330	1208400	867060	1249700	1049200	704380	1226300	C00422	HMDB0044067	9544033	LMGL03010065	-	-	-	ko00561,ko01100,ko04714,ko04923,ko04931,ko04975,ko04977,ko04979
LIPID-P-1040	TG(14:0_16:0_20:4)	GL	TG	826.705	[M+NH4]+	C53H94O6	85533	46576	96995	92501	42994	364580	353600	384840	287620	351900	202080	247880	184540	237940	320430	252790	322160	298140	216420	372970	C00422	HMDB0042140	-	LMGL03014237	-	-	-	ko00561,ko01100,ko04714,ko04923,ko04931,ko04975,ko04977,ko04979
LIPID-P-1042	TG(15:0_18:2_18:2)	GL	TG	840.721	[M+NH4]+	C54H96O6	282070	207840	365150	351860	169870	327170	304810	352550	280120	362330	312670	349560	287070	332500	451620	236150	304870	300100	205300	371210	C00422	HMDB0011711	-	LMGL03012907	-	-	-	ko00561,ko01100,ko04714,ko04923,ko04931,ko04975,ko04977,ko04979
LIPID-P-1043	TG(16:1_17:1_18:2)	GL	TG	840.721	[M+NH4]+	C54H96O6	11999	19563	17090	22017	9691	128120	93268	121350	101850	130280	41733	45387	29892	37052	53435	84231	80979	88896	56589	106600	C00422	-	-	-	-	-	-	ko00561,ko01100,ko04714,ko04923,ko04931,ko04975,ko04977,ko04979
LIPID-P-1044	TG(16:1_18:1_18:2)	GL	TG	854.736	[M+NH4]+	C55H98O6	736340	551040	954070	914310	396190	2055200	1954400	2203800	1755800	2188300	2292500	2727800	2495800	2679300	3175600	1229800	1534900	1454700	1101700	1643600	C00422	HMDB0005440	-	LMGL03010142	-	-	-	ko00561,ko01100,ko04714,ko04923,ko04931,ko04975,ko04977,ko04979
LIPID-P-1046	TG(16:0_16:0_20:4)	GL	TG	854.736	[M+NH4]+	C55H98O6	492220	378860	657150	641160	282910	2539300	2417400	2487000	1971600	2538900	1737100	1971100	1594500	1717200	2234900	1598700	2049200	1808200	1332700	2235000	C00422	HMDB0005363	-	LMGL03010160	-	-	-	ko00561,ko01100,ko04714,ko04923,ko04931,ko04975,ko04977,ko04979
LIPID-P-1048	TG(16:0_18:2_18:2)	GL	TG	854.736	[M+NH4]+	C55H98O6	1475100	1088000	1965700	1845400	851900	4608300	4335500	5392900	4090900	5159400	5846100	5760100	5533600	5924300	6940000	2715300	3791500	3396300	2609800	4157800	C00422	HMDB0005390	-	LMGL03010141	-	-	4838	ko00561,ko01100,ko04714,ko04923,ko04931,ko04975,ko04977,ko04979
LIPID-P-1050	TG(15:0_19:2_19:2)	GL	TG	868.752	[M+NH4]+	C56H100O6	11025	13167	16210	18927	8507.4	47197	54915	64807	40080	62337	27255	34861	30015	32125	36754	52193	69487	71083	51341	76342	C00422	-	-	-	-	-	-	ko00561,ko01100,ko04714,ko04923,ko04931,ko04975,ko04977,ko04979
LIPID-P-1051	TG(17:1_18:1_18:2)	GL	TG	868.752	[M+NH4]+	C56H100O6	123930	93294	184860	180070	73272	767360	776700	851900	692120	913220	231250	264730	243340	238980	329990	489170	636880	534000	408290	717480	C00422	-	-	-	-	-	-	ko00561,ko01100,ko04714,ko04923,ko04931,ko04975,ko04977,ko04979
LIPID-P-1053	TG(18:1_18:1_18:2)	GL	TG	882.768	[M+NH4]+	C57H102O6	567810	446110	688800	727450	325340	4393300	4538200	4581500	4230100	5101100	1866900	1978300	1865900	2172200	2425600	2423800	3014000	2689600	2222500	3176300	C00422	HMDB0005455	25240371	LMGL03010288	-	-	-	ko00561,ko01100,ko04714,ko04923,ko04931,ko04975,ko04977,ko04979
LIPID-P-1056	TG(16:0_18:0_20:4)	GL	TG	882.768	[M+NH4]+	C57H102O6	95424	96064	148590	132640	61690	338690	307630	304790	289120	306850	284890	289120	264570	279980	363490	201750	274600	228520	182620	269210	C00422	HMDB0005370	-	LMGL03010315	-	-	-	ko00561,ko01100,ko04714,ko04923,ko04931,ko04975,ko04977,ko04979
LIPID-P-1057	TG(17:1_18:1_20:2)	GL	TG	896.783	[M+NH4]+	C58H104O6	52139	40519	76453	64817	29328	247460	231880	286970	246750	284560	85241	82967	69240	80039	111680	160830	225570	195170	144730	234630	C00422	-	-	-	-	-	-	ko00561,ko01100,ko04714,ko04923,ko04931,ko04975,ko04977,ko04979
LIPID-P-1058	TG(17:0_19:2_19:2)	GL	TG	896.783	[M+NH4]+	C58H104O6	9	9	9	9	9	73390	75869	64419	62191	74608	11440	9	17603	9	23121	44101	75181	58894	46878	85759	C00422	-	-	-	-	-	-	ko00561,ko01100,ko04714,ko04923,ko04931,ko04975,ko04977,ko04979
LIPID-P-1060	TG(16:0_18:1_22:3)	GL	TG	910.799	[M+NH4]+	C59H106O6	555610	424230	679530	691610	270450	2328600	2224700	2322200	2108100	2331400	1341800	1457700	1225200	1403000	1659300	1302700	1639900	1374400	1131100	1689600	C00422	-	-	LMGL03010636	-	-	-	ko00561,ko01100,ko04714,ko04923,ko04931,ko04975,ko04977,ko04979
LIPID-P-1061	TG(18:1_18:2_20:1)	GL	TG	910.799	[M+NH4]+	C59H106O6	238560	157370	288600	274240	107190	723550	661330	676570	612560	678010	499890	512400	450530	496160	632790	397080	528290	462290	362720	536190	C00422	HMDB0005460	-	LMGL03010538	-	-	-	ko00561,ko01100,ko04714,ko04923,ko04931,ko04975,ko04977,ko04979
LIPID-P-1062	TG(18:0_18:1_20:3)	GL	TG	910.799	[M+NH4]+	C59H106O6	236240	179110	319720	257410	127270	543360	582650	613360	510120	566360	413580	458030	387390	412760	572790	376030	480120	418680	310700	502710	C00422	HMDB0044953	-	LMGL03010551	-	-	-	ko00561,ko01100,ko04714,ko04923,ko04931,ko04975,ko04977,ko04979
LIPID-P-1069	TG(18:1_22:1_18:2)	GL	TG	938.83	[M+NH4]+	C61H110O6	13306	6025.8	19576	15717	6511.8	36772	41030	39057	31118	31038	30516	34688	30393	30632	42354	25471	35474	24839	25368	36192	C00422	HMDB0049351	-	-	-	-	-	ko00561,ko01100,ko04714,ko04923,ko04931,ko04975,ko04977,ko04979
LIPID-P-1070	TG(18:0_18:1_22:3)	GL	TG	938.83	[M+NH4]+	C61H110O6	9333.1	5480.8	11089	5967.6	3738.4	36475	29211	40640	27753	25997	15374	13340	13438	16774	11395	21140	28405	26572	19425	43531	C00422	-	-	-	-	-	-	ko00561,ko01100,ko04714,ko04923,ko04931,ko04975,ko04977,ko04979
LIPID-P-1071	TG(18:1_18:1_22:2)	GL	TG	938.83	[M+NH4]+	C61H110O6	9453	7208.1	16246	10381	5439.6	37776	37184	36821	36671	34982	17631	21292	16817	19003	28091	19626	30303	27336	22127	37852	C00422	HMDB0049911	-	LMGL03011138	-	-	-	ko00561,ko01100,ko04714,ko04923,ko04931,ko04975,ko04977,ko04979
LIPID-P-1075	TG(18:1_24:1_18:2)	GL	TG	966.862	[M+NH4]+	C63H114O6	6603.9	5397.4	13577	10951	6726.7	47093	41852	39797	34936	43149	17423	27718	19436	21243	26076	28873	38259	24399	22009	41069	C00422	HMDB0049372	-	-	-	-	-	ko00561,ko01100,ko04714,ko04923,ko04931,ko04975,ko04977,ko04979
LIPID-P-1081	TG(16:0_16:2_16:3)	GL	TG	796.658	[M+NH4]+	C51H88O6	3684.8	4332.4	9	7418.3	9	53515	38434	60394	42541	58662	25144	26458	29515	20926	40415	27446	43137	25921	27214	23370	C00422	-	-	-	-	-	-	ko00561,ko01100,ko04714,ko04923,ko04931,ko04975,ko04977,ko04979
LIPID-P-1083	TG(14:1_16:1_18:3)	GL	TG	796.658	[M+NH4]+	C51H88O6	9	9	9	9	9	27125	14494	29454	27597	32481	9231.7	14072	8952.1	10169	14758	14835	21531	14451	8961.6	19597	C00422	HMDB0047917	56938448	LMGL03014659	-	-	-	ko00561,ko01100,ko04714,ko04923,ko04931,ko04975,ko04977,ko04979
LIPID-P-1084	TG(12:0_18:2_18:3)	GL	TG	796.658	[M+NH4]+	C51H88O6	9	9	9	9	9	21112	14398	12384	15700	12451	13047	6332.1	11629	12036	9	9	8886.5	7087.3	9	12343	C00422	-	-	LMGL03013482	-	-	-	ko00561,ko01100,ko04714,ko04923,ko04931,ko04975,ko04977,ko04979
LIPID-P-1086	TG(16:1_16:1_18:3)	GL	TG	824.689	[M+NH4]+	C53H92O6	13548	10982	24015	9	13805	245620	249370	266810	204410	325980	119320	126540	118370	116590	121080	128040	156250	149850	97592	182600	C00422	HMDB0048604	-	LMGL03010078	-	-	-	ko00561,ko01100,ko04714,ko04923,ko04931,ko04975,ko04977,ko04979
LIPID-P-1087	TG(14:0_18:2_18:3)	GL	TG	824.689	[M+NH4]+	C53H92O6	49166	48823	73895	52729	30670	304290	275820	317270	319110	388380	260400	246250	284790	296440	327110	142180	206490	128510	134200	236100	C00422	HMDB0010471	53480527	LMGL03014382	-	-	-	ko00561,ko01100,ko04714,ko04923,ko04931,ko04975,ko04977,ko04979
LIPID-P-1088	TG(14:1_18:2_18:2)	GL	TG	824.689	[M+NH4]+	C53H92O6	15609	18457	18455	12969	6915.6	160550	167200	177830	122330	151640	91097	84877	76524	108860	141160	54370	80688	61425	54765	63213	C00422	HMDB0048077	-	LMGL03012851	-	-	-	ko00561,ko01100,ko04714,ko04923,ko04931,ko04975,ko04977,ko04979
LIPID-P-1089	TG(12:0_16:0_22:5)	GL	TG	824.689	[M+NH4]+	C53H92O6	7940.7	11297	18304	16405	9	174250	158480	185130	154620	207250	98475	121440	101430	100420	133890	97923	141180	118050	81909	146510	C00422	-	-	LMGL03013345	-	-	-	ko00561,ko01100,ko04714,ko04923,ko04931,ko04975,ko04977,ko04979
LIPID-P-1090	TG(14:0_16:1_20:4)	GL	TG	824.689	[M+NH4]+	C53H92O6	15944	10980	15480	12779	12596	125090	125090	153020	83461	144500	70468	66073	51597	73949	81727	71241	91957	75136	65107	110010	C00422	HMDB0042320	56938051	LMGL03014262	-	-	-	ko00561,ko01100,ko04714,ko04923,ko04931,ko04975,ko04977,ko04979
LIPID-P-1091	TG(15:0_16:1_20:4)	GL	TG	838.705	[M+NH4]+	C54H94O6	9	9	9	9	9	11996	12357	9248.7	19312	17156	9	10075	9	9	9	9	9	9	11654	19965	C00422	HMDB0043210	-	LMGL03015046	-	-	-	ko00561,ko01100,ko04714,ko04923,ko04931,ko04975,ko04977,ko04979
LIPID-P-1092	TG(15:0_18:2_18:3)	GL	TG	838.705	[M+NH4]+	C54H94O6	37289	22769	46046	52683	20654	43050	19098	36577	23985	39566	36031	45787	30791	38875	35727	21478	28723	28169	21156	45639	C00422	HMDB0043410	-	LMGL03015166	-	-	-	ko00561,ko01100,ko04714,ko04923,ko04931,ko04975,ko04977,ko04979
LIPID-P-1094	TG(16:1_17:1_18:3)	GL	TG	838.705	[M+NH4]+	C54H94O6	25696	10077	32022	18001	17087	51492	43392	46555	43866	75509	38400	31127	26768	31259	49899	40300	39319	39328	25310	68925	C00422	-	-	-	-	-	-	ko00561,ko01100,ko04714,ko04923,ko04931,ko04975,ko04977,ko04979
LIPID-P-1095	TG(16:1_18:2_18:2)	GL	TG	852.721	[M+NH4]+	C55H96O6	1092000	807880	1398300	1276300	700270	3687700	3483000	4111600	3303700	4182700	3809000	4442400	3847600	4248100	5522400	1966100	2677700	2344600	1778200	2988200	C00422	-	-	-	-	-	-	ko00561,ko01100,ko04714,ko04923,ko04931,ko04975,ko04977,ko04979
LIPID-P-1096	TG(16:0_18:2_18:3)	GL	TG	852.721	[M+NH4]+	C55H96O6	480060	312920	645180	492540	261550	3054700	2727500	3166400	2561200	3478000	2609500	3045800	2541900	3051100	3550500	1668900	2477900	2192300	1400100	2602600	C00422	HMDB0044263	-	LMGL03010167	-	-	-	ko00561,ko01100,ko04714,ko04923,ko04931,ko04975,ko04977,ko04979
LIPID-P-1097	TG(16:1_18:1_18:3)	GL	TG	852.721	[M+NH4]+	C55H96O6	624000	443030	791440	753370	316720	4746200	4612500	5008200	4150100	5529000	3335900	3731200	3014100	3896400	4511400	2608700	3946400	3309200	2505700	4235600	C00422	HMDB0048648	-	LMGL03010168	-	-	-	ko00561,ko01100,ko04714,ko04923,ko04931,ko04975,ko04977,ko04979
LIPID-P-1098	TG(16:0_16:1_20:4)	GL	TG	852.721	[M+NH4]+	C55H96O6	174490	154260	248110	240820	120460	1378000	1308600	1456100	1160700	1468800	820720	943350	753330	851910	1083600	844030	1191700	1013100	765960	1274500	C00422	HMDB0005380	9544150	LMGL03010185	-	-	-	ko00561,ko01100,ko04714,ko04923,ko04931,ko04975,ko04977,ko04979
LIPID-P-1099	TG(14:0_16:0_22:5)	GL	TG	852.721	[M+NH4]+	C55H96O6	20653	12194	32053	21005	10937	133790	141090	147140	97684	143690	98532	99566	99938	105110	144260	61560	112630	95080	54965	124030	C00422	HMDB0042143	56938034	LMGL03014245	-	-	-	ko00561,ko01100,ko04714,ko04923,ko04931,ko04975,ko04977,ko04979
LIPID-P-1100	TG(16:0_17:1_20:4)	GL	TG	866.736	[M+NH4]+	C56H98O6	10621	11769	13751	21177	6258.9	45165	41851	48414	39090	49500	27493	32820	27331	25513	42246	45938	52685	50981	43166	56850	C00422	-	-	-	-	-	-	ko00561,ko01100,ko04714,ko04923,ko04931,ko04975,ko04977,ko04979
LIPID-P-1101	TG(17:1_18:2_18:2)	GL	TG	866.736	[M+NH4]+	C56H98O6	151080	93667	168850	163020	53911	203560	212240	251070	199030	289860	183200	224920	177920	178470	228020	160060	199780	189690	143300	239150	C00422	-	-	-	-	-	-	ko00561,ko01100,ko04714,ko04923,ko04931,ko04975,ko04977,ko04979
LIPID-P-1102	TG(15:0_18:1_20:4)	GL	TG	866.736	[M+NH4]+	C56H98O6	80380	58236	115240	102740	44655	172850	181740	206450	179710	206350	98562	119840	121880	121010	161530	221410	221890	221060	190420	276870	C00422	HMDB0043268	-	LMGL03015156	-	-	-	ko00561,ko01100,ko04714,ko04923,ko04931,ko04975,ko04977,ko04979
LIPID-P-1104	TG(18:1_18:2_18:2)	GL	TG	880.752	[M+NH4]+	C57H100O6	424250	342020	564210	554110	249400	1247300	1165700	1244500	1072700	1346700	1071800	1286900	1017600	1187100	1352900	655000	841790	781290	546090	887240	C00422	HMDB0005461	25240373	LMGL03010327	-	-	-	ko00561,ko01100,ko04714,ko04923,ko04931,ko04975,ko04977,ko04979
LIPID-P-1105	TG(16:0_18:1_20:4)	GL	TG	880.752	[M+NH4]+	C57H100O6	1484500	1216900	1956600	1997800	837070	10343000	10433000	10983000	8859700	10560000	6884100	7972000	6502500	7355600	8756600	7222700	8664700	7485700	6003400	9817600	C00422	HMDB0005385	-	LMGL03010355	-	-	-	ko00561,ko01100,ko04714,ko04923,ko04931,ko04975,ko04977,ko04979
LIPID-P-1106	TG(16:1_18:1_20:3)	GL	TG	880.752	[M+NH4]+	C57H100O6	54336	37780	71447	70865	24172	194280	167660	187000	148680	211060	147490	193270	120420	144780	197890	96452	171380	132160	80215	143430	C00422	HMDB0048643	-	LMGL03010352	-	-	-	ko00561,ko01100,ko04714,ko04923,ko04931,ko04975,ko04977,ko04979
LIPID-P-1108	TG(17:0_18:1_20:4)	GL	TG	894.768	[M+NH4]+	C58H102O6	117200	77770	144500	138670	69592	218900	198300	222410	193750	224260	146680	124420	120000	144960	185050	279100	324630	280560	225610	363580	C00422	-	-	LMGL03010448	-	-	-	ko00561,ko01100,ko04714,ko04923,ko04931,ko04975,ko04977,ko04979
LIPID-P-1109	TG(19:1_18:2_18:2)	GL	TG	894.768	[M+NH4]+	C58H102O6	69006	46081	70612	80549	38899	103210	101650	128300	73871	109220	57447	101640	79033	79974	123640	82201	85330	71105	61952	104020	C00422	-	-	-	-	-	-	ko00561,ko01100,ko04714,ko04923,ko04931,ko04975,ko04977,ko04979
LIPID-P-1113	TG(18:0_18:3_20:2)	GL	TG	908.783	[M+NH4]+	C59H104O6	295370	216590	364930	331660	145130	644680	584830	665140	561310	659520	615920	639060	583030	661770	789750	406820	478760	452350	342190	524910	C00422	HMDB0045114	9544563	LMGL03010601	-	-	-	ko00561,ko01100,ko04714,ko04923,ko04931,ko04975,ko04977,ko04979
LIPID-P-1114	TG(16:0_18:1_22:4)	GL	TG	908.783	[M+NH4]+	C59H104O6	225470	169270	248410	263010	105880	894660	918300	1006500	781460	892030	583250	698990	573760	645510	850140	698010	951210	782720	581930	1021600	C00422	HMDB0044128	-	LMGL03010775	-	-	-	ko00561,ko01100,ko04714,ko04923,ko04931,ko04975,ko04977,ko04979
LIPID-P-1115	TG(18:1_18:2_20:2)	GL	TG	908.783	[M+NH4]+	C59H104O6	487430	485100	762190	670150	294730	1935100	1839900	1981400	1580300	1948500	1261900	1346400	1224000	1414700	1606300	1040700	1366900	1134400	986490	1592300	C00422	HMDB0049395	-	LMGL03010602	-	-	-	ko00561,ko01100,ko04714,ko04923,ko04931,ko04975,ko04977,ko04979
LIPID-P-1116	TG(18:0_18:1_20:4)	GL	TG	908.783	[M+NH4]+	C59H104O6	555790	426790	686200	675880	301770	3673700	3501100	3654200	3176100	3656400	1746700	1942900	1537200	1801200	2219900	2310400	2936300	2580500	2015800	3191700	C00422	HMDB0005406	-	LMGL03010615	-	-	-	ko00561,ko01100,ko04714,ko04923,ko04931,ko04975,ko04977,ko04979
LIPID-P-1117	TG(18:2_18:2_20:1)	GL	TG	908.783	[M+NH4]+	C59H104O6	116290	92034	156620	157550	62316	207580	199280	230000	192930	220450	247730	236960	211510	260990	293290	147960	161890	144190	108360	179590	C00422	HMDB0005473	-	LMGL03010596	-	-	-	ko00561,ko01100,ko04714,ko04923,ko04931,ko04975,ko04977,ko04979
LIPID-P-1120	TG(17:0_18:0_22:5)	GL	TG	922.799	[M+NH4]+	C60H106O6	12403	6228.4	9447.5	17595	8985.3	21698	23018	22256	21374	19723	15151	17807	10275	10144	17327	28684	34220	24164	22580	28975	C00422	-	-	LMGL03010923	-	-	-	ko00561,ko01100,ko04714,ko04923,ko04931,ko04975,ko04977,ko04979
LIPID-P-1122	TG(18:2_18:2_22:1)	GL	TG	936.815	[M+NH4]+	C61H108O6	33419	26085	36308	32620	16129	63252	42334	66867	47985	53401	69140	85504	66623	79334	92915	36973	63856	46767	33828	46723	C00422	HMDB0052591	-	LMGL03011124	-	-	-	ko00561,ko01100,ko04714,ko04923,ko04931,ko04975,ko04977,ko04979
LIPID-P-1123	TG(18:1_18:2_22:2)	GL	TG	936.815	[M+NH4]+	C61H108O6	17197	12620	8764.5	12118	9	25208	25751	25734	20403	23240	23776	32699	20429	23511	32311	18765	17331	17019	18811	27517	C00422	HMDB0049398	-	LMGL03011214	-	-	-	ko00561,ko01100,ko04714,ko04923,ko04931,ko04975,ko04977,ko04979
LIPID-P-1124	TG(18:0_18:1_22:4)	GL	TG	936.815	[M+NH4]+	C61H108O6	72711	53468	95838	78262	35467	305180	275160	287200	244070	281370	155200	173410	141610	158310	204210	187600	295470	227060	180190	303800	C00422	HMDB0044956	-	LMGL03011144	-	-	-	ko00561,ko01100,ko04714,ko04923,ko04931,ko04975,ko04977,ko04979
LIPID-P-1125	TG(16:0_18:1_24:4)	GL	TG	936.815	[M+NH4]+	C61H108O6	9	9	9	9	9	11812	4976.9	8200.6	7080.4	10333	6324.5	7287.4	6288.3	6179.4	5822.9	9	8865.5	9	9	9	C00422	-	-	-	-	-	-	ko00561,ko01100,ko04714,ko04923,ko04931,ko04975,ko04977,ko04979
LIPID-P-1126	TG(24:1_18:2_18:2)	GL	TG	964.846	[M+NH4]+	C63H112O6	10961	7268.2	13033	8652.9	5771.6	31983	25197	31532	23702	27511	25924	37517	26580	32708	33639	19159	23081	21959	15393	27411	C00422	HMDB0052158	-	-	-	-	-	ko00561,ko01100,ko04714,ko04923,ko04931,ko04975,ko04977,ko04979
LIPID-P-1127	TG(14:1_18:2_18:3)	GL	TG	822.674	[M+NH4]+	C53H90O6	10219	4931.7	10179	12261	6962.1	58796	63883	65554	62063	94573	65632	52019	59762	61463	63701	24481	47865	44891	34687	47504	C00422	HMDB0048078	-	LMGL03014788	-	-	-	ko00561,ko01100,ko04714,ko04923,ko04931,ko04975,ko04977,ko04979
LIPID-P-1128	TG(16:0_18:2_16:4)	GL	TG	822.674	[M+NH4]+	C53H90O6	9	9	9	9	9	22421	9	9	9	28234	9	9	9	19609	15158	11641	17883	9	9	9	C00422	-	-	-	-	-	-	ko00561,ko01100,ko04714,ko04923,ko04931,ko04975,ko04977,ko04979
LIPID-P-1131	TG(14:0_16:1_20:5)	GL	TG	822.674	[M+NH4]+	C53H90O6	9	3275.9	3658.3	9	9	31988	42240	39575	32321	56568	23137	14546	27040	24554	25067	20157	37293	26284	19956	35264	C00422	-	-	LMGL03014263	-	-	-	ko00561,ko01100,ko04714,ko04923,ko04931,ko04975,ko04977,ko04979
LIPID-P-1132	TG(12:0_16:0_22:6)	GL	TG	822.674	[M+NH4]+	C53H90O6	9	9	9	9	9	13475	12985	10501	7928.7	14215	7203.6	6751.7	9	9	6758.4	9	7081.4	2100.1	3810.3	9	C00422	-	-	LMGL03013346	-	-	-	ko00561,ko01100,ko04714,ko04923,ko04931,ko04975,ko04977,ko04979
LIPID-P-1134	TG(15:1_18:2_18:3)	GL	TG	836.689	[M+NH4]+	C54H92O6	9	9	9	9	9	9	9	14167	3754.1	12909	9	9	9	9	9	9	9	9	9	9	C00422	-	-	-	-	-	-	ko00561,ko01100,ko04714,ko04923,ko04931,ko04975,ko04977,ko04979
LIPID-P-1135	TG(16:0_16:1_20:5)	GL	TG	850.705	[M+NH4]+	C55H94O6	21819	8367.8	22120	20119	12339	263880	284810	348420	306540	409890	196050	201180	185210	225420	201460	169690	254030	181860	139860	290960	C00422	HMDB0044077	9544180	LMGL03010215	-	-	-	ko00561,ko01100,ko04714,ko04923,ko04931,ko04975,ko04977,ko04979
LIPID-P-1137	TG(16:1_18:2_18:3)	GL	TG	850.705	[M+NH4]+	C55H94O6	120320	91552	158490	133430	70005	523570	485150	527730	460550	624560	469970	562900	469240	503790	610950	291490	397690	317840	246730	364680	C00422	HMDB0048751	-	-	-	-	-	ko00561,ko01100,ko04714,ko04923,ko04931,ko04975,ko04977,ko04979
LIPID-P-1138	TG(16:0_18:2_18:4)	GL	TG	850.705	[M+NH4]+	C55H94O6	9	9	15050	10988	9	499810	468660	511980	454950	585830	222890	257000	233240	271080	279460	312980	418740	377760	273890	470930	C00422	HMDB0044271	-	-	-	-	-	ko00561,ko01100,ko04714,ko04923,ko04931,ko04975,ko04977,ko04979
LIPID-P-1140	TG(17:1_18:2_18:3)	GL	TG	864.721	[M+NH4]+	C56H96O6	7336.3	9	9	10441	9	28712	30049	32698	29197	39057	14843	17958	10144	15015	23391	14309	29088	21587	18032	32234	C00422	-	-	-	-	-	-	ko00561,ko01100,ko04714,ko04923,ko04931,ko04975,ko04977,ko04979
LIPID-P-1143	TG(18:1_18:2_18:3)	GL	TG	878.736	[M+NH4]+	C57H98O6	469170	342120	655010	580640	308750	3035100	2797200	3257800	2557500	3200000	1682400	2163700	1755300	1928500	2265200	1471800	2099500	1800800	1302000	2341300	C00422	HMDB0010481	-	LMGL03010373	-	-	-	ko00561,ko01100,ko04714,ko04923,ko04931,ko04975,ko04977,ko04979
LIPID-P-1144	TG(16:0_18:2_20:4)	GL	TG	878.736	[M+NH4]+	C57H98O6	2483100	1802000	3271600	2930900	1412100	4985700	4655500	4955100	4173800	4860100	6437100	7001300	5986800	6968500	9310700	3613400	4764300	4327000	3044700	5174400	C00422	HMDB0005391	-	LMGL03010399	-	-	-	ko00561,ko01100,ko04714,ko04923,ko04931,ko04975,ko04977,ko04979
LIPID-P-1145	TG(16:0_16:1_22:5)	GL	TG	878.736	[M+NH4]+	C57H98O6	71164	56790	79047	82547	42527	401070	418650	405060	363270	409230	194930	289700	224830	257920	347760	215000	248350	259340	174990	328900	C00422	HMDB0044073	9544488	LMGL03010525	-	-	-	ko00561,ko01100,ko04714,ko04923,ko04931,ko04975,ko04977,ko04979
LIPID-P-1146	TG(16:0_16:0_22:6)	GL	TG	878.736	[M+NH4]+	C57H98O6	22584	21658	27891	25872	10324	335540	317670	372310	267040	347980	207050	222820	204700	227460	287690	118580	151800	147820	101540	165540	C00422	HMDB0010418	9544489	LMGL03010526	-	-	-	ko00561,ko01100,ko04714,ko04923,ko04931,ko04975,ko04977,ko04979
LIPID-P-1147	TG(17:1_18:1_20:4)	GL	TG	892.752	[M+NH4]+	C58H100O6	11682	6119.2	12333	14515	5523.4	45154	40810	47676	32585	50611	17889	19894	16372	23109	27629	35783	46117	44973	38935	43302	C00422	-	-	-	-	-	-	ko00561,ko01100,ko04714,ko04923,ko04931,ko04975,ko04977,ko04979
LIPID-P-1148	TG(16:0_17:0_22:6)	GL	TG	892.752	[M+NH4]+	C58H100O6	9	5219	5483	9	9	13192	13249	21983	10527	13970	13942	9053.9	11386	9992	12875	12177	9089.1	14832	4498.1	11147	C00422	-	-	LMGL03010648	-	-	-	ko00561,ko01100,ko04714,ko04923,ko04931,ko04975,ko04977,ko04979
LIPID-P-1149	TG(16:0_18:1_22:5)	GL	TG	906.768	[M+NH4]+	C59H102O6	209170	156350	237300	246060	88258	1042600	976330	1059400	876380	1033900	671710	651740	637160	733640	850990	558150	639200	635040	492630	754840	C00422	HMDB0044134	-	LMGL03010849	-	-	-	ko00561,ko01100,ko04714,ko04923,ko04931,ko04975,ko04977,ko04979
LIPID-P-1150	TG(18:0_18:2_20:4)	GL	TG	906.768	[M+NH4]+	C59H102O6	1561100	1240900	2033700	1937500	863600	6418700	6125100	6684500	5549300	6561300	3872700	4290600	3469000	4156600	4999100	3936100	4736900	4427800	3349200	5340900	C00422	HMDB0005412	-	LMGL03010676	-	-	-	ko00561,ko01100,ko04714,ko04923,ko04931,ko04975,ko04977,ko04979
LIPID-P-1151	TG(16:0_18:0_22:6)	GL	TG	906.768	[M+NH4]+	C59H102O6	9	9	9	9	9	52106	52863	69961	57981	80937	28546	33087	40699	34030	43627	13844	26452	23968	16893	34771	C00422	HMDB0043939	-	LMGL03010853	-	-	-	ko00561,ko01100,ko04714,ko04923,ko04931,ko04975,ko04977,ko04979
LIPID-P-1152	TG(18:2_18:2_20:2)	GL	TG	906.768	[M+NH4]+	C59H102O6	479800	344450	588700	555710	265440	742660	801840	785120	534320	759640	1056100	1068300	1049200	1010400	1270100	484470	659810	587000	424470	665930	C00422	HMDB0010491	-	-	-	-	-	ko00561,ko01100,ko04714,ko04923,ko04931,ko04975,ko04977,ko04979
LIPID-P-1155	TG(18:1_18:1_22:4)	GL	TG	934.799	[M+NH4]+	C61H106O6	160860	141880	206260	210310	92865	541480	545850	618600	509020	540370	407980	453430	384110	413980	503660	452650	542660	475590	388290	555940	C00422	HMDB0010467	-	-	-	-	-	ko00561,ko01100,ko04714,ko04923,ko04931,ko04975,ko04977,ko04979
LIPID-P-1156	TG(18:0_18:0_22:6)	GL	TG	934.799	[M+NH4]+	C61H106O6	9	9	9	9	9	15577	14790	18811	12478	18027	6062.4	7122	8834	6050.1	7980.3	5660.2	5170.9	4788.2	5992.7	10164	C00422	-	-	-	-	-	-	ko00561,ko01100,ko04714,ko04923,ko04931,ko04975,ko04977,ko04979
LIPID-P-1157	TG(18:0_18:1_22:5)	GL	TG	934.799	[M+NH4]+	C61H106O6	110240	91835	131190	131370	60440	346760	281430	320040	285940	322370	244830	276210	246940	244650	304200	204590	239920	210110	174700	325620	C00422	HMDB0044930	-	-	-	-	-	ko00561,ko01100,ko04714,ko04923,ko04931,ko04975,ko04977,ko04979
LIPID-P-1160	TG(18:1_18:1_24:4)	GL	TG	962.83	[M+NH4]+	C63H110O6	13625	9	21589	10805	9	40403	32977	32894	29670	32357	23882	24414	19363	29615	39633	20172	39281	27442	16448	39414	C00422	-	-	-	-	-	-	ko00561,ko01100,ko04714,ko04923,ko04931,ko04975,ko04977,ko04979
LIPID-P-1161	TG(20:1_22:1_18:4)	GL	TG	962.83	[M+NH4]+	C63H110O6	9	9	9	9	9	20611	18485	22532	14960	24335	19360	20073	21837	20550	23975	15244	17141	20745	9804.2	28083	C00422	HMDB0050560	-	-	-	-	-	ko00561,ko01100,ko04714,ko04923,ko04931,ko04975,ko04977,ko04979
LIPID-P-1163	TG(12:0_18:3_20:4)	GL	TG	820.658	[M+NH4]+	C53H88O6	9	9	9	9	9	9	9	9	9	9	9	9	9	9	9	9	9	9	9	12535	C00422	-	-	-	-	-	-	ko00561,ko01100,ko04714,ko04923,ko04931,ko04975,ko04977,ko04979
LIPID-P-1164	TG(14:0_18:3_20:4)	GL	TG	848.689	[M+NH4]+	C55H92O6	16006	12345	17508	17955	13169	173060	135950	191820	153700	233530	108430	101540	96147	125420	125050	93699	135250	104370	89226	126680	C00422	HMDB0042560	53480560	LMGL03014409	-	-	-	ko00561,ko01100,ko04714,ko04923,ko04931,ko04975,ko04977,ko04979
LIPID-P-1165	TG(16:1_16:1_20:5)	GL	TG	848.689	[M+NH4]+	C55H92O6	6099.5	9	4463.8	9495.9	9	78606	66322	93473	83646	106250	50339	46368	44380	54156	43356	39969	40406	45212	29883	52602	C00422	HMDB0048607	56938198	LMGL03010247	-	-	-	ko00561,ko01100,ko04714,ko04923,ko04931,ko04975,ko04977,ko04979
LIPID-P-1167	TG(16:2_18:2_18:3)	GL	TG	848.689	[M+NH4]+	C55H92O6	13872	7309.3	10218	9	9005.4	45265	44338	47160	50062	65053	50216	56420	49568	63421	63708	22735	33801	35737	25418	34567	C00422	-	-	-	-	-	-	ko00561,ko01100,ko04714,ko04923,ko04931,ko04975,ko04977,ko04979
LIPID-P-1169	TG(18:2_18:2_18:3)	GL	TG	876.721	[M+NH4]+	C57H96O6	324970	324190	477390	466940	245580	584550	600490	741020	595560	804380	898920	972460	879080	997810	1195700	338220	457420	428030	276380	516750	C00422	HMDB0010490	9544383	LMGL03010420	-	-	-	ko00561,ko01100,ko04714,ko04923,ko04931,ko04975,ko04977,ko04979
LIPID-P-1170	TG(16:0_18:2_20:5)	GL	TG	876.721	[M+NH4]+	C57H96O6	81053	59894	113610	108320	54985	277430	268220	260680	251740	327770	286270	307600	222350	328940	370890	125720	160750	162180	114470	203850	C00422	HMDB0044273	-	-	-	-	-	ko00561,ko01100,ko04714,ko04923,ko04931,ko04975,ko04977,ko04979
LIPID-P-1171	TG(16:0_16:1_22:6)	GL	TG	876.721	[M+NH4]+	C57H96O6	5749.8	4597.8	8454.6	9	4997.3	124810	111170	135120	100360	136760	80466	74228	65251	70811	84776	38898	56839	40662	27815	47303	C00422	HMDB0044079	9544548	LMGL03010586	-	-	-	ko00561,ko01100,ko04714,ko04923,ko04931,ko04975,ko04977,ko04979
LIPID-P-1172	TG(18:1_18:2_18:4)	GL	TG	876.721	[M+NH4]+	C57H96O6	15598	9	15563	11485	7759.2	271430	283010	310140	246190	345780	114920	128100	120570	143200	177630	170350	240570	192030	155980	275990	C00422	HMDB0049402	-	-	-	-	-	ko00561,ko01100,ko04714,ko04923,ko04931,ko04975,ko04977,ko04979
LIPID-P-1174	TG(15:0_18:1_22:6)	GL	TG	890.736	[M+NH4]+	C58H98O6	9	9	9	9	9	14653	9618.6	16974	14814	13548	6315.7	8678.4	9464.6	7279.1	6931.3	4705.3	4109	3155.2	4440.3	2853.3	C00422	HMDB0043248	-	-	-	-	-	ko00561,ko01100,ko04714,ko04923,ko04931,ko04975,ko04977,ko04979
LIPID-P-1176	TG(18:1_18:2_20:4)	GL	TG	904.752	[M+NH4]+	C59H100O6	1221100	790100	1360300	1314700	642720	3390700	3024100	3322800	2888400	3017300	2877000	3230300	2694800	3048100	3480600	1677100	2369000	2298000	1630300	2736700	C00422	HMDB0005462	-	-	-	-	-	ko00561,ko01100,ko04714,ko04923,ko04931,ko04975,ko04977,ko04979
LIPID-P-1177	TG(16:0_18:1_22:6)	GL	TG	904.752	[M+NH4]+	C59H100O6	53419	36268	67881	54569	31407	605500	565320	704590	609290	748800	337370	380940	330040	349870	446530	194870	265940	270970	164380	298900	C00422	HMDB0044135	9544886	LMGL03010925	-	-	-	ko00561,ko01100,ko04714,ko04923,ko04931,ko04975,ko04977,ko04979
LIPID-P-1179	TG(16:1_16:1_24:5)	GL	TG	904.752	[M+NH4]+	C59H100O6	13229	19555	29439	23442	9	76935	63244	76947	54475	86160	54215	64817	47412	50792	60738	36076	48455	43701	37189	51510	C00422	-	-	-	-	-	-	ko00561,ko01100,ko04714,ko04923,ko04931,ko04975,ko04977,ko04979
LIPID-P-1181	TG(18:0_18:1_22:6)	GL	TG	932.783	[M+NH4]+	C61H104O6	20101	11693	17309	20493	9861.1	159470	143250	161190	126560	177110	74178	63622	63892	67490	75091	52293	75282	65646	41988	71110	C00422	HMDB0044936	9545272	LMGL03011311	-	-	-	ko00561,ko01100,ko04714,ko04923,ko04931,ko04975,ko04977,ko04979
LIPID-P-1182	TG(18:1_18:1_22:5)	GL	TG	932.783	[M+NH4]+	C61H104O6	149540	120290	205400	171590	69352	380860	376350	426770	360750	411470	271420	302850	239500	311010	337720	227010	283010	253030	205730	328110	C00422	HMDB0010468	-	-	-	-	-	ko00561,ko01100,ko04714,ko04923,ko04931,ko04975,ko04977,ko04979
LIPID-P-1183	TG(18:1_18:2_22:4)	GL	TG	932.783	[M+NH4]+	C61H104O6	168490	136160	203100	201660	76557	387780	398840	396790	334260	353950	379950	407710	365600	461380	532070	281670	411540	327420	274660	501130	C00422	HMDB0049399	-	-	-	-	-	ko00561,ko01100,ko04714,ko04923,ko04931,ko04975,ko04977,ko04979
LIPID-P-1184	TG(16:0_20:2_22:5)	GL	TG	932.783	[M+NH4]+	C61H104O6	27149	26084	36849	35686	20711	53671	47529	54856	43529	47703	45881	59927	57943	66028	71786	37012	52065	32544	38039	48117	C00422	HMDB0044325	-	-	-	-	-	ko00561,ko01100,ko04714,ko04923,ko04931,ko04975,ko04977,ko04979
LIPID-P-1187	TG(18:1_20:1_22:5)	GL	TG	960.815	[M+NH4]+	C63H108O6	7086.3	11536	15456	15145	4289.5	26745	23929	21321	20201	15779	25490	23192	23534	28049	36551	15364	20115	17339	16037	25490	C00422	HMDB0049316	-	-	-	-	-	ko00561,ko01100,ko04714,ko04923,ko04931,ko04975,ko04977,ko04979
LIPID-P-1189	TG(18:0_20:1_22:6)	GL	TG	960.815	[M+NH4]+	C63H108O6	18836	14374	30346	15397	9176.6	25862	31797	27865	17551	30485	24815	27524	21083	22820	35360	23676	20510	28988	22648	18601	C00422	HMDB0044990	9545653	LMGL03011692	-	-	-	ko00561,ko01100,ko04714,ko04923,ko04931,ko04975,ko04977,ko04979
LIPID-P-1196	TG(18:2_18:3_18:3)	GL	TG	874.705	[M+NH4]+	C57H94O6	32674	27713	33762	37611	27713	97012	105460	120470	85934	145940	107050	116090	107140	120150	110880	42157	69084	56281	48426	73971	C00422	HMDB0052637	9544434	LMGL03010471	-	-	-	ko00561,ko01100,ko04714,ko04923,ko04931,ko04975,ko04977,ko04979
LIPID-P-1197	TG(16:1_16:1_22:6)	GL	TG	874.705	[M+NH4]+	C57H94O6	9	9	9	9	9	26722	20708	22833	23617	31388	25425	19497	14831	14772	22428	6555.7	9315.6	7599.7	9	9405.9	C00422	HMDB0048609	-	-	-	-	-	ko00561,ko01100,ko04714,ko04923,ko04931,ko04975,ko04977,ko04979
LIPID-P-1200	TG(16:0_18:2_22:6)	GL	TG	902.736	[M+NH4]+	C59H98O6	51753	32761	65171	55563	29586	215260	209390	255080	213470	248120	212120	248270	220720	237830	344310	80019	99353	88381	61624	111120	C00422	HMDB0044275	-	-	-	-	-	ko00561,ko01100,ko04714,ko04923,ko04931,ko04975,ko04977,ko04979
LIPID-P-1201	TG(16:1_18:1_22:6)	GL	TG	902.736	[M+NH4]+	C59H98O6	11321	9	8606.3	12809	6847.9	9	18261	13492	16373	17881	20495	28680	12763	27557	23878	9	9	9	9	8357.6	C00422	HMDB0048631	-	-	-	-	-	ko00561,ko01100,ko04714,ko04923,ko04931,ko04975,ko04977,ko04979
LIPID-P-1202	TG(16:1_16:1_24:6)	GL	TG	902.736	[M+NH4]+	C59H98O6	73005	55193	109330	93016	33434	172850	142990	193380	157290	150250	222060	251130	210020	228950	297480	95934	155800	134900	102610	156520	C00422	-	-	-	-	-	-	ko00561,ko01100,ko04714,ko04923,ko04931,ko04975,ko04977,ko04979
LIPID-P-1204	TG(18:1_18:2_22:5)	GL	TG	930.768	[M+NH4]+	C61H102O6	114680	94772	142440	151530	71502	260290	219110	221740	200580	254180	233910	207800	191250	214760	294650	121300	192450	156870	132150	202340	C00422	HMDB0049400	-	-	-	-	-	ko00561,ko01100,ko04714,ko04923,ko04931,ko04975,ko04977,ko04979
LIPID-P-1205	TG(18:1_18:1_22:6)	GL	TG	930.768	[M+NH4]+	C61H102O6	81633	51170	87854	94268	45406	255010	227430	243630	226050	214500	167360	173890	168410	229530	264810	113900	141010	131970	102060	154260	C00422	HMDB0010465	-	-	-	-	-	ko00561,ko01100,ko04714,ko04923,ko04931,ko04975,ko04977,ko04979
LIPID-P-1206	TG(18:0_18:2_22:6)	GL	TG	930.768	[M+NH4]+	C61H102O6	46417	34163	60514	34337	22841	232070	233220	248190	197460	266740	126410	117240	112240	119780	142060	86589	90273	83590	75700	114490	C00422	HMDB0045098	-	-	-	-	-	ko00561,ko01100,ko04714,ko04923,ko04931,ko04975,ko04977,ko04979
LIPID-P-1207	TG(18:2_18:2_22:4)	GL	TG	930.768	[M+NH4]+	C61H102O6	65507	72022	109550	83037	40322	121690	108120	149520	82542	68089	194870	193990	167570	160780	257610	93908	115600	98217	85173	131400	C00422	HMDB0010494	-	-	-	-	-	ko00561,ko01100,ko04714,ko04923,ko04931,ko04975,ko04977,ko04979
LIPID-P-1208	TG(17:1_17:1_24:6)	GL	TG	930.768	[M+NH4]+	C61H102O6	35729	16525	33089	31259	20764	36013	48866	39280	35579	35482	64607	61041	66623	56443	86909	37292	44405	43022	35179	50828	C00422	-	-	-	-	-	-	ko00561,ko01100,ko04714,ko04923,ko04931,ko04975,ko04977,ko04979
LIPID-P-1210	TG(18:1_20:3_22:4)	GL	TG	958.799	[M+NH4]+	C63H106O6	28073	22724	36008	23148	10649	40592	39419	44052	35358	38484	44477	46500	41078	50459	62309	37255	47428	33439	33754	54199	C00422	HMDB0049336	-	-	-	-	-	ko00561,ko01100,ko04714,ko04923,ko04931,ko04975,ko04977,ko04979
LIPID-P-1212	TG(18:2_18:3_18:4)	GL	TG	872.689	[M+NH4]+	C57H92O6	9	9	9	9	9	16523	13678	15119	12233	20863	15170	8370.3	10967	12628	13492	8902.6	10467	14452	9264	13344	C00422	HMDB0052645	-	-	-	-	-	ko00561,ko01100,ko04714,ko04923,ko04931,ko04975,ko04977,ko04979
LIPID-P-1213	TG(16:0_18:4_20:5)	GL	TG	872.689	[M+NH4]+	C57H92O6	36180	22825	30300	39881	21376	77166	73351	75724	53966	75761	80896	97754	79017	92786	89032	107680	146080	131850	103870	177790	C00422	HMDB0044525	-	-	-	-	-	ko00561,ko01100,ko04714,ko04923,ko04931,ko04975,ko04977,ko04979
LIPID-P-1215	TG(16:1_18:2_22:6)	GL	TG	900.721	[M+NH4]+	C59H96O6	9	9	9	9	9	41913	9	37465	29351	41844	26835	28222	22214	31946	35699	9	9	18176	12528	15609	C00422	HMDB0048763	-	-	-	-	-	ko00561,ko01100,ko04714,ko04923,ko04931,ko04975,ko04977,ko04979
LIPID-P-1216	TG(18:2_18:3_20:4)	GL	TG	900.721	[M+NH4]+	C59H96O6	119050	96207	165850	124380	57930	215810	218200	207820	180230	219540	210860	228470	218760	251850	261410	118220	132820	130990	95268	148670	C00422	HMDB0005448	9544831	LMGL03010876	-	-	-	ko00561,ko01100,ko04714,ko04923,ko04931,ko04975,ko04977,ko04979
LIPID-P-1217	TG(18:1_18:2_22:6)	GL	TG	928.752	[M+NH4]+	C61H100O6	28690	25194	38227	44749	22343	106090	113770	84660	69379	120540	75777	82929	69448	80238	115380	44366	34595	47998	24337	71417	C00422	HMDB0049406	-	-	-	-	-	ko00561,ko01100,ko04714,ko04923,ko04931,ko04975,ko04977,ko04979
LIPID-P-1218	TG(18:2_20:3_20:4)	GL	TG	928.752	[M+NH4]+	C61H100O6	257530	182020	299170	273810	150450	793890	680100	786350	517440	634670	559120	622100	543940	648450	834100	364340	515740	480770	298770	541830	C00422	HMDB0052580	-	-	-	-	-	ko00561,ko01100,ko04714,ko04923,ko04931,ko04975,ko04977,ko04979
LIPID-P-1219	TG(16:0_20:4_22:5)	GL	TG	928.752	[M+NH4]+	C61H100O6	86859	43774	94109	90440	36425	79283	71766	80769	70587	82860	141370	139480	131660	111010	167390	48478	59429	55281	42713	54573	C00422	HMDB0044381	-	-	-	-	-	ko00561,ko01100,ko04714,ko04923,ko04931,ko04975,ko04977,ko04979
LIPID-P-1221	TG(18:0_20:4_22:5)	GL	TG	956.783	[M+NH4]+	C63H104O6	16352	11131	23162	22803	10384	28855	19359	23934	19801	24310	41621	34235	27609	32690	42859	11601	17337	18657	13775	26403	C00422	HMDB0045200	-	-	-	-	-	ko00561,ko01100,ko04714,ko04923,ko04931,ko04975,ko04977,ko04979
LIPID-P-1223	TG(18:2_18:3_20:5)	GL	TG	898.705	[M+NH4]+	C59H94O6	2425.6	5709.2	9	9	9	10117	8904.8	10881	11772	13064	12062	19185	9	9	13598	4876.6	8544.4	3199.2	9	10079	C00422	HMDB0010508	53480555	LMGL03010954	-	-	-	ko00561,ko01100,ko04714,ko04923,ko04931,ko04975,ko04977,ko04979
LIPID-P-1225	TG(16:1_20:4_20:5)	GL	TG	898.705	[M+NH4]+	C59H94O6	16855	11849	9734	15567	6990.2	39399	31511	34326	25298	39571	34256	28331	34223	35524	35286	15922	15861	10075	12920	21472	C00422	HMDB0048849	9544909	LMGL03010948	-	-	-	ko00561,ko01100,ko04714,ko04923,ko04931,ko04975,ko04977,ko04979
LIPID-P-1226	TG(18:2_18:2_22:6)	GL	TG	926.736	[M+NH4]+	C61H98O6	20342	13956	37555	27349	18923	40731	47266	47091	43868	45645	61575	61926	54907	72721	68207	23904	21961	23323	18905	38972	C00422	HMDB0010496	-	-	-	-	-	ko00561,ko01100,ko04714,ko04923,ko04931,ko04975,ko04977,ko04979
LIPID-P-1227	TG(18:2_20:4_20:4)	GL	TG	926.736	[M+NH4]+	C61H98O6	21856	22554	35900	31747	24112	33768	41632	34625	32624	33114	46853	69465	58178	50908	68603	18357	23745	20712	19825	28218	C00422	HMDB0005476	-	-	-	-	-	ko00561,ko01100,ko04714,ko04923,ko04931,ko04975,ko04977,ko04979
LIPID-P-1228	TG(16:0_20:4_22:6)	GL	TG	926.736	[M+NH4]+	C61H98O6	177810	97743	209280	181850	92703	223490	216030	221540	194740	234310	287370	359170	279840	293090	366680	144790	151170	146020	116670	202550	C00422	HMDB0044387	9545497	LMGL03011537	-	-	-	ko00561,ko01100,ko04714,ko04923,ko04931,ko04975,ko04977,ko04979
LIPID-P-1230	TG(18:0_20:4_22:6)	GL	TG	954.768	[M+NH4]+	C63H102O6	21540	11719	28409	25116	12572	49414	50231	40699	41509	56492	47937	42787	51350	62357	68841	19985	24401	26205	22898	19009	C00422	HMDB0045206	9545865	LMGL03011904	-	-	-	ko00561,ko01100,ko04714,ko04923,ko04931,ko04975,ko04977,ko04979
LIPID-P-1231	TG(18:1_20:3_22:6)	GL	TG	954.768	[M+NH4]+	C63H102O6	5823.8	5830.5	9	9	5825.9	15880	9971.9	12699	8131.8	11292	9333.3	9498.8	8273.9	8941.9	10708	8265	9636.2	4170.9	9	5985.7	C00422	HMDB0049343	-	-	-	-	-	ko00561,ko01100,ko04714,ko04923,ko04931,ko04975,ko04977,ko04979
LIPID-P-1234	TG(18:2_20:4_20:5)	GL	TG	924.721	[M+NH4]+	C61H96O6	5378.7	8634.4	10779	5359	2471.7	14958	9936.5	12810	12403	13237	11854	19178	15731	11959	22121	2883.2	7819.3	3673.8	5372.3	5781.1	C00422	HMDB0052692	-	-	-	-	-	ko00561,ko01100,ko04714,ko04923,ko04931,ko04975,ko04977,ko04979
LIPID-P-1268	MG(18:3)	GL	MG	352.261	[M+NH4]+	C21H36O4	15905	13337	12804	13594	8294	8373.1	5979.4	6832.4	12378	11352	9637.6	12381	8993.6	12065	6939.5	9	9	9	9	9	C01885	-	-	LMGL01010006	-	-	-	ko00561,ko01100,ko04714,ko04923,ko04975,ko04977
LIPID-P-1269	MG(20:3)	GL	MG	380.293	[M+NH4]+	C23H40O4	15493	11336	12361	13568	8455.1	4976.2	6029	5367.5	7249.4	4266.3	4998.8	8929.3	5441.2	7428.9	3983.1	2475.2	3649.8	2732.9	3166.5	2512.1	C01885	-	-	-	-	-	-	ko00561,ko01100,ko04714,ko04923,ko04975,ko04977
LIPID-P-1271	MG(20:4)	GL	MG	378.277	[M+NH4]+	C23H38O4	15451	8729.2	11832	10405	9174.8	8790.5	9013.2	9909.2	7945.6	8529.6	6553.3	6892.4	6102.6	5194.4	8704.4	4078.5	4151.9	5066.6	2591.6	3404.1	C01885	HMDB0004666	-	LMGL01010023	-	52392	-	ko00561,ko01100,ko04714,ko04923,ko04975,ko04977
LIPID-P-1273	MG(22:5)	GL	MG	404.293	[M+NH4]+	C25H40O4	29905	24868	23594	21955	17117	21250	16499	17184	16258	18822	15074	19513	17220	16474	16807	4441.6	5697.9	4683.6	5156.6	5476.5	C01885	-	-	-	-	-	-	ko00561,ko01100,ko04714,ko04923,ko04975,ko04977
LIPID-P-1279	SPH(d17:1)	SL	SPH	285.267	[M+H]+	C17H35NO2	27552	14136	19440	17310	14965	12814	16083	10389	12814	19214	19732	14691	17330	13723	16080	13681	11450	12672	14975	12124	-	-	-	LMSP01040002	-	-	-	--
LIPID-P-1283	Carnitine C21:0	FA	CAR	469.413	[M+H]+	C28H55NO4	5696.1	2549.2	3747.6	4472.9	3284.7	18560	17015	18712	16650	15476	18698	14952	16810	20230	18837	9	9	9	9	9	C02301	-	-	-	-	-	-	ko04714
LIPID-P-1291	Carnitine C19:1	FA	CAR	439.366	[M+H]+	C26H49NO4	7090	4786.3	5587.4	9241.1	5657	27492	25857	22379	22453	20933	39623	33420	32170	46648	42073	4495	4238.6	5233.3	5258.2	6624.5	C02301	-	-	-	-	-	-	ko04714
LIPID-P-1296	Carnitine C21:2	FA	CAR	465.382	[M+H]+	C28H51NO4	4727.5	5931.8	5733.1	4865.1	4902.2	12410	11986	13150	8720.8	11996	26406	23576	20388	27646	26951	1673.4	1285.5	1448.5	1613.3	1764.1	C02301	-	-	-	-	-	-	ko04714
LIPID-P-1302	Carnitine C20:4	FA	CAR	447.335	[M+H]+	C27H45NO4	7573.8	5325.1	7146.6	5045.5	4555.6	5933.6	5734.1	4775.6	5079.7	4709.7	9363	8456.1	7021.2	19053	12702	3021.8	3210.4	2227.6	1805.8	3357.4	C02301	-	-	LMFA07070088	-	-	-	ko04714
LIPID-P-1309	PE(P-16:0_16:0)	GP	PE-P	675.52	[M+H]+	C37H74NO7P	115900	87056	101280	113430	117060	67061	88524	67692	63277	86073	117720	80495	105340	118620	97757	107060	91390	99650	92094	68667	C00350	HMDB0011158	-	LMGP02030013	-	72743	-	ko00563,ko00564,ko01100,ko04136,ko04140,ko04723,ko05130,ko05167
LIPID-P-1316	PE(P-15:0_18:1)	GP	PE-P	687.52	[M+H]+	C38H74NO7P	20292	21365	13016	26524	24517	19374	23662	16864	15637	25430	29666	16509	25984	25255	13725	29387	31317	18463	25962	25277	C00350	-	-	-	-	-	-	ko00563,ko00564,ko01100,ko04136,ko04140,ko04723,ko05130,ko05167
LIPID-P-1317	PE(P-17:0_18:1)	GP	PE-P	715.552	[M+H]+	C40H78NO7P	38533	28995	25703	34930	39431	7597	17817	8812.2	11460	16999	26418	18224	21302	20930	18114	21666	22171	18526	19727	9734.8	C00350	-	-	-	-	-	-	ko00563,ko00564,ko01100,ko04136,ko04140,ko04723,ko05130,ko05167
LIPID-P-1318	PE(P-16:0_20:1)	GP	PE-P	729.567	[M+H]+	C41H80NO7P	64325	55939	63027	63580	76915	52922	62389	48877	49764	80831	64205	41831	56048	60454	54241	43000	44361	50901	49680	46285	C00350	HMDB0011348	-	LMGP02030025	-	-	-	ko00563,ko00564,ko01100,ko04136,ko04140,ko04723,ko05130,ko05167
LIPID-P-1322	PE(P-20:0_18:1)	GP	PE-P	757.599	[M+H]+	C43H84NO7P	81671	66682	74783	85093	88597	57230	58977	57883	52891	88621	69256	43328	55957	57930	42159	50170	50578	43033	51312	34308	C00350	-	-	LMGP02030074	-	-	-	ko00563,ko00564,ko01100,ko04136,ko04140,ko04723,ko05130,ko05167
LIPID-P-1323	PE(P-18:0_20:1)	GP	PE-P	757.599	[M+H]+	C43H84NO7P	99388	70585	82696	89875	101620	53332	51963	41043	43757	51770	59041	36333	53011	54973	39515	55512	50423	43307	42028	39114	C00350	HMDB0011381	-	LMGP02030053	-	-	-	ko00563,ko00564,ko01100,ko04136,ko04140,ko04723,ko05130,ko05167
LIPID-P-1328	PE(P-15:0_18:2)	GP	PE-P	685.505	[M+H]+	C38H72NO7P	88110	65797	63819	83713	102690	14978	29174	25076	24090	36170	70560	62941	49400	69540	55047	80699	94713	80864	92554	67285	C00350	-	-	-	-	-	-	ko00563,ko00564,ko01100,ko04136,ko04140,ko04723,ko05130,ko05167
LIPID-P-1329	PE(P-18:1_16:1)	GP	PE-P	699.52	[M+H]+	C39H74NO7P	93585	81946	81225	97335	108530	33682	45646	48874	36310	69848	33884	26531	37828	41088	27578	40542	64203	51552	64112	44819	C00350	-	-	-	-	-	-	ko00563,ko00564,ko01100,ko04136,ko04140,ko04723,ko05130,ko05167
LIPID-P-1330	PE(P-16:0_20:2)	GP	PE-P	727.552	[M+H]+	C41H78NO7P	93959	63696	76734	79677	88119	49619	61148	69752	50175	84497	101530	65701	96488	91925	82942	58697	45099	56041	52789	49240	C00350	HMDB0011349	-	LMGP02030026	-	-	-	ko00563,ko00564,ko01100,ko04136,ko04140,ko04723,ko05130,ko05167
LIPID-P-1331	PE(P-18:0_18:2)	GP	PE-P	727.552	[M+H]+	C41H78NO7P	11353000	8913600	10101000	11270000	12846000	4733000	6162100	5033200	5154400	6905500	7415300	5361600	6934200	7192300	5985300	7942900	7526900	7314100	7556400	6147700	C00350	HMDB0011376	-	LMGP02030046	-	90483	-	ko00563,ko00564,ko01100,ko04136,ko04140,ko04723,ko05130,ko05167
LIPID-P-1340	PE(P-16:0_20:3)	GP	PE-P	725.536	[M+H]+	C41H76NO7P	547280	458800	524950	576080	644040	578610	777390	624960	604050	729650	708310	575190	696840	739070	580600	659720	626200	589200	672860	558910	C00350	HMDB0011351	-	LMGP02030027	-	90474	-	ko00563,ko00564,ko01100,ko04136,ko04140,ko04723,ko05130,ko05167
LIPID-P-1341	PE(P-18:2_18:1)	GP	PE-P	725.536	[M+H]+	C41H76NO7P	110760	89287	100550	116230	119590	72350	75125	63294	58989	89858	95950	70038	96187	98029	76204	79215	83551	61831	76040	62808	C00350	-	-	-	-	-	-	ko00563,ko00564,ko01100,ko04136,ko04140,ko04723,ko05130,ko05167
LIPID-P-1342	PE(P-18:1_20:2)	GP	PE-P	753.567	[M+H]+	C43H80NO7P	39495	35231	28633	44600	55287	21997	37036	24432	22773	34504	42467	25149	37607	39328	30074	27999	25186	19362	16894	13914	C00350	-	-	-	-	-	-	ko00563,ko00564,ko01100,ko04136,ko04140,ko04723,ko05130,ko05167
LIPID-P-1343	PE(P-16:1_22:2)	GP	PE-P	753.567	[M+H]+	C43H80NO7P	526860	417570	472000	532080	571700	570170	650430	595860	518560	743780	564820	409480	533960	529310	455440	513680	512950	491540	480070	381020	C00350	-	-	-	-	-	-	ko00563,ko00564,ko01100,ko04136,ko04140,ko04723,ko05130,ko05167
LIPID-P-1344	PE(P-20:1_18:2)	GP	PE-P	753.567	[M+H]+	C43H80NO7P	115810	91138	82290	104070	112350	33920	45329	37958	40767	56087	84865	62469	77884	83734	69815	46649	41331	48583	45830	43977	C00350	-	-	-	-	-	-	ko00563,ko00564,ko01100,ko04136,ko04140,ko04723,ko05130,ko05167
LIPID-P-1345	PE(P-16:0_22:3)	GP	PE-P	753.567	[M+H]+	C43H80NO7P	83620	47848	53495	83703	94481	49756	60095	45766	44659	61843	58816	42749	57913	50654	47945	75605	71615	67957	65160	45407	C00350	-	-	-	-	-	-	ko00563,ko00564,ko01100,ko04136,ko04140,ko04723,ko05130,ko05167
LIPID-P-1347	PE(P-22:1_18:2)	GP	PE-P	781.599	[M+H]+	C45H84NO7P	18293	17148	14110	16054	23791	5093.5	5717.7	5900.7	5340.2	11506	17215	11532	18385	16697	17254	9587.8	7664.5	8632.2	9677.6	5415	C00350	-	-	-	-	-	-	ko00563,ko00564,ko01100,ko04136,ko04140,ko04723,ko05130,ko05167
LIPID-P-1352	PE(P-14:0_20:4)	GP	PE-P	695.489	[M+H]+	C39H70NO7P	32125	41253	39353	60327	58523	65855	71667	48524	59992	66441	40331	28878	39153	55483	43757	50049	50402	57637	54175	54013	C00350	-	-	-	-	-	-	ko00563,ko00564,ko01100,ko04136,ko04140,ko04723,ko05130,ko05167
LIPID-P-1353	PE(P-18:2_18:2)	GP	PE-P	723.52	[M+H]+	C41H74NO7P	300480	228950	251190	273230	325040	102750	145250	119040	112180	137380	202760	159470	183190	195270	148660	233290	213430	214530	234400	195360	C00350	-	-	-	-	-	-	ko00563,ko00564,ko01100,ko04136,ko04140,ko04723,ko05130,ko05167
LIPID-P-1355	PE(P-16:0_22:4)	GP	PE-P	751.552	[M+H]+	C43H78NO7P	4061800	3254200	3823400	4074300	4600900	3595000	4772500	3785500	3684600	4927100	4645700	3426800	4391500	4452100	3850600	4885600	5121400	4977200	4847300	4101700	C00350	-	-	LMGP02030033	-	-	-	ko00563,ko00564,ko01100,ko04136,ko04140,ko04723,ko05130,ko05167
LIPID-P-1357	PE(P-18:1_20:3)	GP	PE-P	751.552	[M+H]+	C43H78NO7P	436660	367660	365140	442370	421890	340190	474310	378740	410490	465870	363750	278400	344450	370480	302350	393220	398390	379580	413190	366880	C00350	-	-	-	-	-	-	ko00563,ko00564,ko01100,ko04136,ko04140,ko04723,ko05130,ko05167
LIPID-P-1359	PE(P-18:2_20:2)	GP	PE-P	751.552	[M+H]+	C43H78NO7P	16167	12429	12228	16868	18488	13222	14002	14329	14165	19078	19521	12014	15099	16566	10867	15268	16644	14763	19656	15689	C00350	-	-	-	-	-	-	ko00563,ko00564,ko01100,ko04136,ko04140,ko04723,ko05130,ko05167
LIPID-P-1361	PE(P-17:0_22:4)	GP	PE-P	765.567	[M+H]+	C44H80NO7P	478850	441790	441230	516120	587960	303070	376360	335760	346350	447000	291780	205460	253120	293930	221420	476120	498540	463270	475270	396080	C00350	-	-	-	-	-	-	ko00563,ko00564,ko01100,ko04136,ko04140,ko04723,ko05130,ko05167
LIPID-P-1362	PE(P-19:0_20:4)	GP	PE-P	765.567	[M+H]+	C44H80NO7P	100480	98238	111570	110550	130790	66706	103020	79763	63520	116970	72112	47837	59377	75183	59861	84702	82697	73400	79900	67323	C00350	-	-	-	-	-	-	ko00563,ko00564,ko01100,ko04136,ko04140,ko04723,ko05130,ko05167
LIPID-P-1366	PE(P-16:0_24:4)	GP	PE-P	779.583	[M+H]+	C45H82NO7P	51018	47994	51725	52091	65343	34330	36494	33266	31829	50665	43366	33694	43848	40946	35866	42863	32404	40243	38000	29392	C00350	-	-	-	-	-	-	ko00563,ko00564,ko01100,ko04136,ko04140,ko04723,ko05130,ko05167
LIPID-P-1373	PE(P-16:1_20:4)	GP	PE-P	721.505	[M+H]+	C41H72NO7P	61856	51892	81608	76711	83804	44861	58995	42752	28039	52179	55063	24829	35355	43915	27857	45955	54406	65523	42527	34793	C00350	-	-	-	-	-	-	ko00563,ko00564,ko01100,ko04136,ko04140,ko04723,ko05130,ko05167
LIPID-P-1374	PE(P-16:0_22:5)	GP	PE-P	749.536	[M+H]+	C43H76NO7P	3304700	2689500	2940500	3339600	3463200	3037400	4004900	3149700	3141500	3975300	3920500	2770900	3268800	3656500	3223900	2544800	2613200	2601100	2568700	2064400	C00350	-	-	-	-	-	-	ko00563,ko00564,ko01100,ko04136,ko04140,ko04723,ko05130,ko05167
LIPID-P-1375	PE(P-18:0_20:5)	GP	PE-P	749.536	[M+H]+	C43H76NO7P	226970	185390	208580	235460	264270	337120	473770	361740	364250	451310	227470	177990	198270	203500	188660	208490	198350	193550	221250	180740	C00350	HMDB0011387	-	LMGP02030056	-	-	-	ko00563,ko00564,ko01100,ko04136,ko04140,ko04723,ko05130,ko05167
LIPID-P-1376	PE(P-16:0_24:5)	GP	PE-P	777.567	[M+H]+	C45H80NO7P	17477	12572	15742	13860	11723	15407	20469	10787	11115	26532	17116	11729	14517	11994	21708	20984	23742	24627	24570	17816	C00350	-	-	-	-	-	-	ko00563,ko00564,ko01100,ko04136,ko04140,ko04723,ko05130,ko05167
LIPID-P-1377	PE(P-18:1_22:4)	GP	PE-P	777.567	[M+H]+	C45H80NO7P	523920	460500	490750	539580	609210	534570	649840	567020	518390	665530	627140	469820	654710	721250	540630	531010	561360	525040	497710	464170	C00350	-	-	-	-	-	-	ko00563,ko00564,ko01100,ko04136,ko04140,ko04723,ko05130,ko05167
LIPID-P-1381	PE(P-22:1_20:4)	GP	PE-P	805.599	[M+H]+	C47H84NO7P	44275	33564	35996	39101	41682	57391	63152	62140	56762	78165	65618	46613	55984	61261	50862	35751	42281	43987	37117	34262	C00350	-	-	-	-	-	-	ko00563,ko00564,ko01100,ko04136,ko04140,ko04723,ko05130,ko05167
LIPID-P-1382	PE(P-18:0_24:5)	GP	PE-P	805.599	[M+H]+	C47H84NO7P	12992	15361	12789	11936	14699	17806	17419	12454	12743	27388	14201	10027	12806	14502	10367	22239	19929	21697	17401	16707	C00350	-	-	-	-	-	-	ko00563,ko00564,ko01100,ko04136,ko04140,ko04723,ko05130,ko05167
LIPID-P-1386	PE(P-14:0_22:6)	GP	PE-P	719.489	[M+H]+	C41H70NO7P	6678.9	4353.8	14344	11181	6591.8	12923	9533.3	6658.9	8664.8	10418	2378.8	6265.5	4618.2	6852.5	5845	3879.1	6889.9	5554	4506.1	3473	C00350	-	-	-	-	-	-	ko00563,ko00564,ko01100,ko04136,ko04140,ko04723,ko05130,ko05167
LIPID-P-1387	PE(P-18:1_20:5)	GP	PE-P	747.52	[M+H]+	C43H74NO7P	82373	70264	72912	73032	90679	103930	147070	122810	111070	133930	65076	47274	49484	60159	52150	60514	59551	53880	67209	49819	C00350	-	-	-	-	-	-	ko00563,ko00564,ko01100,ko04136,ko04140,ko04723,ko05130,ko05167
LIPID-P-1388	PE(P-18:2_20:4)	GP	PE-P	747.52	[M+H]+	C43H74NO7P	587920	531130	583090	601230	673090	405160	517290	400530	401870	496470	664310	499390	541810	590440	553350	473920	451380	448950	475670	375680	C00350	-	-	-	-	-	-	ko00563,ko00564,ko01100,ko04136,ko04140,ko04723,ko05130,ko05167
LIPID-P-1389	PE(P-17:0_22:6)	GP	PE-P	761.536	[M+H]+	C44H76NO7P	34939	28325	37847	33962	25400	17476	16635	9776.3	16917	17199	31652	16984	23706	21802	16274	10696	13688	13410	11766	11575	C00350	-	-	-	-	-	-	ko00563,ko00564,ko01100,ko04136,ko04140,ko04723,ko05130,ko05167
LIPID-P-1390	PE(P-18:1_22:5)	GP	PE-P	775.552	[M+H]+	C45H78NO7P	409180	301100	373600	418420	407450	463080	640120	464930	494400	569390	478270	431580	445460	595910	488420	262820	311430	275830	267090	255710	C00350	-	-	-	-	-	-	ko00563,ko00564,ko01100,ko04136,ko04140,ko04723,ko05130,ko05167
LIPID-P-1391	PE(P-16:0_24:6)	GP	PE-P	775.552	[M+H]+	C45H78NO7P	8958.9	10393	9967.9	6394.8	9051.1	6618.7	7267.5	5912.8	12907	8315.1	3985.1	5276.7	5992.9	3881.6	4856.6	3676.4	3227.7	2627.2	3250.6	4597.9	C00350	-	-	-	-	-	-	ko00563,ko00564,ko01100,ko04136,ko04140,ko04723,ko05130,ko05167
LIPID-P-1394	PE(P-20:2_22:4)	GP	PE-P	803.583	[M+H]+	C47H82NO7P	20844	16362	28163	28726	23380	11802	16545	10932	11454	15696	22450	19748	25743	28412	20026	13906	16973	14493	12476	7875.4	C00350	-	-	-	-	-	-	ko00563,ko00564,ko01100,ko04136,ko04140,ko04723,ko05130,ko05167
LIPID-P-1397	PE(P-18:3_20:4)	GP	PE-P	745.505	[M+H]+	C43H72NO7P	11081	9451.1	11018	11163	8883.7	8625.6	8433	10050	7764.3	7305.8	6829	3512.5	8529.3	7861	12839	5109.2	4292.3	6068.1	4171.1	5664.5	C00350	-	-	-	-	-	-	ko00563,ko00564,ko01100,ko04136,ko04140,ko04723,ko05130,ko05167
LIPID-P-1398	PE(P-18:2_22:5)	GP	PE-P	773.536	[M+H]+	C45H76NO7P	78810	84258	78189	80907	101250	35871	48940	37854	36948	40927	86451	66287	76628	76010	75114	33395	46288	31529	43651	24867	C00350	-	-	-	-	-	-	ko00563,ko00564,ko01100,ko04136,ko04140,ko04723,ko05130,ko05167
LIPID-P-1399	PE(P-20:3_20:4)	GP	PE-P	773.536	[M+H]+	C45H76NO7P	29819	26203	28982	31892	31985	22636	35016	26577	20634	19724	46015	34944	35664	47572	38117	13093	21888	17746	13744	18697	C00350	-	-	-	-	-	-	ko00563,ko00564,ko01100,ko04136,ko04140,ko04723,ko05130,ko05167
LIPID-P-1401	PE(P-20:1_22:6)	GP	PE-P	801.567	[M+H]+	C47H80NO7P	10981	8917.3	10994	9849.5	14254	14159	13807	15510	13343	22487	13814	8613.3	10538	13550	10804	2705.2	4472.7	3721.3	5662.4	4866.6	C00350	-	-	-	-	-	-	ko00563,ko00564,ko01100,ko04136,ko04140,ko04723,ko05130,ko05167
LIPID-P-1402	PE(P-20:2_22:5)	GP	PE-P	801.567	[M+H]+	C47H80NO7P	20164	18504	13311	17156	15715	6560	7420.4	6729.1	9695.2	7887.2	18258	17078	22495	25350	20329	4905.2	5263.2	3577.5	3630.5	4608	C00350	-	-	-	-	-	-	ko00563,ko00564,ko01100,ko04136,ko04140,ko04723,ko05130,ko05167
LIPID-P-1405	PE(P-18:2_22:6)	GP	PE-P	771.52	[M+H]+	C45H74NO7P	41824	33660	44038	35798	32062	34707	46565	38342	36902	37964	29992	26213	34790	43919	33080	17378	23254	20074	18987	14067	C00350	-	-	-	-	-	-	ko00563,ko00564,ko01100,ko04136,ko04140,ko04723,ko05130,ko05167
LIPID-P-1407	PE(P-20:2_22:6)	GP	PE-P	799.552	[M+H]+	C47H78NO7P	7288.8	8448.1	9567.6	8651.2	12560	8662.5	10997	10298	5926.1	9884.1	16984	13980	11233	15515	14060	9	3415.3	6176.5	2274.8	2742.3	C00350	-	-	-	-	-	-	ko00563,ko00564,ko01100,ko04136,ko04140,ko04723,ko05130,ko05167
LIPID-P-1421	DG(10:0_18:1)	GL	DG	510.428	[M+NH4]+	C31H58O5	9	9	9	9	9	3851	10766	5410.2	5112.9	7688.3	2432.3	3512.8	9	9	9	5212.2	2933.4	6245.1	5783.9	7939.8	C00641	-	-	-	-	-	-	ko00561,ko00562,ko00564,ko01100,ko04070,ko04730
LIPID-P-1423	DG(12:0_18:1)	GL	DG	538.46	[M+NH4]+	C33H62O5	9420.2	6231.6	10147	8636.7	3119.5	78212	64462	57356	71450	68338	11167	15944	17753	14728	11214	25559	46478	32668	31096	46267	C00641	-	-	LMGL02010336	-	-	-	ko00561,ko00562,ko00564,ko01100,ko04070,ko04730
LIPID-P-1426	DG(18:0_20:1)	GL	DG	650.585	[M+NH4]+	C41H78O5	11452	10212	13156	16191	10501	15452	8396.4	20208	14854	12407	13977	13371	8680.6	10536	13095	13073	6202.3	12111	9361	17505	C00641	HMDB0007166	-	LMGL02010082	-	88516	4392	ko00561,ko00562,ko00564,ko01100,ko04070,ko04730
LIPID-P-1434	DG(10:0_18:2)	GL	DG	508.413	[M+NH4]+	C31H56O5	9194.3	9643.1	3826.6	6796.8	5844.6	5619.9	1722	4756.7	6262.7	3160.1	2646.2	4891.6	2477.6	5862.5	2198.9	4189.1	6134.6	7276.7	3965.1	4731.6	C00641	-	-	-	-	-	-	ko00561,ko00562,ko00564,ko01100,ko04070,ko04730
LIPID-P-1437	DG(12:0_18:2)	GL	DG	536.444	[M+NH4]+	C33H60O5	13310	8587.3	18231	13679	13642	27577	22536	25468	27799	27893	10570	17135	12351	16390	17846	13708	20406	9809.1	19851	15828	C00641	-	-	LMGL02010337	-	-	-	ko00561,ko00562,ko00564,ko01100,ko04070,ko04730
LIPID-P-1439	DG(15:0_18:2)	GL	DG	578.491	[M+NH4]+	C36H66O5	146570	97883	145560	137550	108420	30707	28063	27041	28183	35909	41581	42628	45922	45178	40511	38883	46647	47760	40642	56480	C00641	HMDB0007074	-	LMGL02010433	-	-	-	ko00561,ko00562,ko00564,ko01100,ko04070,ko04730
LIPID-P-1440	DG(17:0_18:2)	GL	DG	606.522	[M+NH4]+	C38H70O5	240120	183500	222830	192370	172450	43797	39698	47474	39594	41451	57760	56247	55620	62848	63348	90229	115170	79236	94958	112740	C00641	-	-	LMGL02010034	-	-	-	ko00561,ko00562,ko00564,ko01100,ko04070,ko04730
LIPID-P-1443	DG(20:0_18:2)	GL	DG	648.569	[M+NH4]+	C41H76O5	34921	23997	22958	20896	18545	10580	6471.3	4738.3	9306.5	8309.2	10412	12713	10746	12132	7794.4	4490.8	7609	6646.9	3213.4	6176.3	C00641	HMDB0007252	-	LMGL02010089	-	86985	-	ko00561,ko00562,ko00564,ko01100,ko04070,ko04730
LIPID-P-1451	DG(14:1_18:2)	GL	DG	562.46	[M+NH4]+	C35H62O5	26163	15489	18319	16276	9	85485	75561	75819	99193	112480	40929	63084	45569	49908	52827	14881	33002	33860	28918	28835	C00641	HMDB0007045	-	LMGL02010409	-	88782	-	ko00561,ko00562,ko00564,ko01100,ko04070,ko04730
LIPID-P-1458	DG(16:2_18:2)	GL	DG	588.475	[M+NH4]+	C37H64O5	85791	64804	74944	57744	72439	105940	114180	115480	128520	121470	149070	166440	145010	138980	144020	50079	66903	49132	46506	65287	C00641	-	-	-	-	-	-	ko00561,ko00562,ko00564,ko01100,ko04070,ko04730
LIPID-P-1459	DG(18:2_20:2)	GL	DG	644.538	[M+NH4]+	C41H72O5	95145	73189	94392	99253	71503	43335	31933	44023	40622	39457	72884	67738	71963	83630	84866	25099	32268	23313	18265	20884	C00641	HMDB0007254	-	LMGL02010109	-	89193	-	ko00561,ko00562,ko00564,ko01100,ko04070,ko04730
LIPID-P-1472	DG(18:3_18:3)	GL	DG	612.475	[M+NH4]+	C39H64O5	15519	8944.7	12714	12035	12604	32346	28295	18478	24908	32226	28205	23663	26528	29751	22474	16920	20517	13680	17487	19393	C00641	HMDB0007308	-	LMGL02010079	-	-	-	ko00561,ko00562,ko00564,ko01100,ko04070,ko04730
LIPID-P-1474	DG(18:2_18:4)	GL	DG	612.475	[M+NH4]+	C39H64O5	9	9	9	9	9	17481	9289.7	8051.5	16034	14148	3417	11496	5026.3	9863.8	11256	11647	16086	16672	7620.1	10382	C00641	HMDB0007335	-	LMGL02010505	-	-	-	ko00561,ko00562,ko00564,ko01100,ko04070,ko04730
LIPID-P-1478	DG(18:2_20:5)	GL	DG	638.491	[M+NH4]+	C41H66O5	10094	10706	15965	7452.4	5146.8	11648	12116	10098	11026	10314	12301	11467	9539.1	9811.1	14838	2338.5	9505.2	6439.5	5157	9785.1	C00641	HMDB0007259	-	LMGL02010143	-	-	-	ko00561,ko00562,ko00564,ko01100,ko04070,ko04730
LIPID-P-1483	DG(18:3_22:5)	GL	DG	664.507	[M+NH4]+	C43H68O5	9107.9	9626.5	8423.7	7160.2	7898.5	15554	20434	14119	17551	17196	11818	20398	11547	14826	12396	7481.2	8587.4	7708.6	7218	13853	C00641	HMDB0007323	-	LMGL02010233	-	-	-	ko00561,ko00562,ko00564,ko01100,ko04070,ko04730
LIPID-P-1487	DG(20:4_20:5)	GL	DG	662.491	[M+NH4]+	C43H66O5	9435.6	7052.5	2649.7	7183.8	8539	5006.6	10283	4246.6	4743.9	8857.8	1880.2	5840.2	5076.1	3450.7	2633.6	3258.1	3416.8	4588.1	1854.1	3365.9	C00641	HMDB0007520	-	LMGL02010217	-	-	-	ko00561,ko00562,ko00564,ko01100,ko04070,ko04730
LIPID-P-1490	DG(20:4_22:6)	GL	DG	688.507	[M+NH4]+	C45H68O5	61388	42799	59659	45779	45013	59813	51405	65100	43018	59272	56877	63798	51816	77129	58647	23806	25692	17987	18319	28651	C00641	HMDB0007527	-	LMGL02010281	-	-	-	ko00561,ko00562,ko00564,ko01100,ko04070,ko04730
LIPID-P-1503	Cer(d18:0/22:1(2OH)	SL	Cer	637.601	[M+H]+	C40H79NO4	12439	10308	9658.7	10515	7342.2	14002	12705	15066	13075	18247	14023	9444.8	8318.5	11352	9257.1	8324.1	7957.6	10327	7319.6	12113	C00195	-	-	-	-	-	-	ko00600,ko01100,ko04071,ko04217,ko04722,ko04920,ko04931,ko04933,ko05140
LIPID-P-1509	Cer(t18:0/20:0(2OH)	SL	Cert	627.58	[M+H]+	C38H77NO5	50717	51783	48640	54850	42547	31889	33597	27779	29894	28761	53921	48089	41579	54794	56143	45523	49695	44568	33557	45030	C00195	-	-	LMSP02030017	-	-	-	ko00600,ko01100,ko04071,ko04217,ko04722,ko04920,ko04931,ko04933,ko05140
LIPID-P-1539	Cer(t18:0/16:0)	SL	Cert	555.523	[M+H]+	C34H69NO4	30368	35034	39272	34983	28657	39602	37199	47829	43380	41814	57287	66458	50372	62941	57025	47613	52761	46723	40866	52319	C00195	HMDB0010697	-	LMSP02030001	-	-	-	ko00600,ko01100,ko04071,ko04217,ko04722,ko04920,ko04931,ko04933,ko05140
LIPID-P-1540	Cer(t18:0/18:0)	SL	Cert	583.554	[M+H]+	C36H73NO4	25153	21847	32806	20235	22397	50981	54952	63185	57620	58819	42289	44943	43659	51640	36140	29860	35233	37066	32153	34569	C00195	-	-	LMSP02030006	-	-	-	ko00600,ko01100,ko04071,ko04217,ko04722,ko04920,ko04931,ko04933,ko05140
LIPID-P-1541	Cer(t18:0/22:0)	SL	Cert	639.617	[M+H]+	C40H81NO4	20404	21380	19992	22119	23512	13687	14926	16689	13659	12593	20069	18060	16795	18948	21497	11987	23558	24956	22519	25074	C00195	-	-	LMSP02030008	-	-	-	ko00600,ko01100,ko04071,ko04217,ko04722,ko04920,ko04931,ko04933,ko05140
LIPID-P-1542	Cer(t18:0/24:0)	SL	Cert	667.648	[M+H]+	C42H85NO4	63141	56198	66531	76424	71258	36739	46351	43140	36049	35963	55203	66931	59362	66542	68528	63814	95596	63253	58759	91244	C00195	-	-	LMSP02030004	-	-	-	ko00600,ko01100,ko04071,ko04217,ko04722,ko04920,ko04931,ko04933,ko05140
LIPID-P-1543	Cer(t18:0/26:0)	SL	Cert	695.679	[M+H]+	C44H89NO4	19429	22547	23476	19259	10142	13711	5140.6	7469.4	12830	17481	12067	6304	7906.4	11293	9059.6	21156	10887	20144	17939	13399	C00195	-	-	LMSP02030005	-	-	-	ko00600,ko01100,ko04071,ko04217,ko04722,ko04920,ko04931,ko04933,ko05140
LIPID-P-1547	Cer(t18:0/24:1)	SL	Cert	665.632	[M+H]+	C42H83NO4	132170	127050	102000	140690	116520	88437	84487	78002	108470	92671	115340	106070	103860	94529	107960	113720	124650	154020	120470	157660	C00195	-	-	-	-	-	-	ko00600,ko01100,ko04071,ko04217,ko04722,ko04920,ko04931,ko04933,ko05140
LIPID-P-1557	Cer(d18:1/22:0(2OH)	SL	Cer	637.601	[M+H]+	C40H79NO4	17396	12529	9610.4	14337	12126	25056	18208	16924	25005	27806	11868	15869	11950	15406	13622	7288.5	12814	9819.8	6726.7	12418	C00195	-	-	LMSP02010159	-	-	-	ko00600,ko01100,ko04071,ko04217,ko04722,ko04920,ko04931,ko04933,ko05140
LIPID-P-1567	SM(d18:2/24:2)	SL	SM	808.646	[M+H]+	C47H89N2O6P	6947800	6047400	7067100	6959300	6174400	5251000	7004300	6139800	5740300	5925000	5731400	5441500	4791300	5425800	5243800	5378700	6160800	5249200	5462100	6346300	C00550	-	-	-	-	-	-	ko00600,ko01100,ko04071,ko04217
LIPID-P-1568	SM(d18:1/26:0)	SL	SM	842.724	[M+H]+	C49H99N2O6P	193250	146450	158880	192340	160260	143010	110220	117010	104530	120540	133080	111470	98977	143840	149240	123590	150990	120140	127740	131970	C00550	-	-	LMSP03010026	-	-	-	ko00600,ko01100,ko04071,ko04217

## Sheet: Sheet2
Index	Compounds	物质	Class I	物质一级分类	Class II	物质二级分类	Q1 (Da)	Molecular Weight (Da)	Ionization model	Formula	SNT1	SNT2	SNT3	SNT4	SNT5	SNY1	SNY2	SNY3	SNY4	SNY5	LZT1	LZT2	LZT3	LZT4	LZT5	LZY1	LZY2	LZY3	LZY4	LZY5		mix01	mix02	mix03	mix04	cpd_ID	HMDB	Pubchem CID	lipidmaps ID	CAS	ChEBI	Metlin	kegg_map
LIPID-N-0097	FFA(18:4)	十八碳二烯酸	FA	脂肪酰类	FFA	游离脂肪酸	275.201	276.209	[M-H]-	C18H28O2	9	9	9	9	9	825900	790890	920590	724240	801340	9	9	9	9	9	9	360850	432310	294760	510200		491400	581300	644100	470150	-	HMDB0034382	-	LMFA01030167	-	-	-	--
LIPID-N-0521	PI(18:2_18:2)	磷脂酰肌醇_PI(18:2_18:2)	GP	甘油磷脂类	PI	磷脂酰肌醇	857.526	858.526	[M-H]-	C45H79O13P	9	9	9	9	9	20826	28589	31355	26202	25799	12078	10802	15766	18681	19100	7873.7	6633.9	12693	11658	13762		15869	18119	27498	14555	-	HMDB0009850	-	LMGP06010927	-	-	-	--
LIPID-N-0526	PI(17:0_22:4)	磷脂酰肌醇_PI(17:0_22:4)	GP	甘油磷脂类	PI	磷脂酰肌醇	899.565	872.541	[M-H]-	C46H81O13P	28083	11875	22891	21873	30103	9	9	9	9	9	15181	8673.5	6179.6	16551	2087.8	22454	22077	11461	18216	11060		8633	11374	8281	6554.1	-	-	-	LMGP06010004	-	-	-	--
LIPID-N-0717	FFA(38:1)	三十八碳烯酸	FA	脂肪酰类	FFA	游离脂肪酸	561.561	562.569	[M-H]-	C38H74O2	9	9	9	9	9	29734	34982	20719	29320	27369	22540	23129	23377	17171	15084	16951	25982	25843	19604	27044		43110	44699	31583	44870	-	-	-	-	-	-	-	--
LIPID-P-0010	Carnitine C8:0	肉碱 C8:0	FA	脂肪酰类	CAR	酰基肉碱	288.218	287.21	[M+H]+	C15H29NO4	8100.3	7017.5	9380.3	7365.9	7006.1	9	9	9	9	9	7333.8	7084.1	9473.3	6085	7105.6	18592	18412	15621	18389	16509		6624.5	6501.2	6578.5	3756	C02301	HMDB0000791	11953814	LMFA07070095	25243-95-2	18102	-	ko04714
LIPID-P-0016	Carnitine C12-OH	肉碱 C12-OH	FA	脂肪酰类	CAR	酰基肉碱	360.276	359.267	[M+H]+	C19H37NO5	11719	13524	10423	13621	19807	9	9	9	9	9	10150	6324.4	11424	12877	8354	5563.2	4437.3	5184.8	5648.5	3584.3		5670.9	7527.6	5626.2	6309.2	C02301	-	-	LMFA07070039	-	-	-	ko04714
LIPID-P-0064	CE(16:1)	胆固醇脂_CE(16:1)	ST	甾醇脂类	CE	胆固醇脂	640.613	622.569	[M+NH4]+	C43H74O2	9	9	9	9	9	13783	11822	12012	10976	14321	9	9	4784.3	3505.5	9	9	9420.3	3352.3	5473.5	7274.3		7391.3	13193	9334.3	11946	C02530	HMDB0000658	13828666	LMST01020006	16711-66-3	84323	5629	ko00100,ko04913,ko04975,ko04976,ko04977,ko04979
LIPID-P-0385	LPC(18:4/0:0)	溶血磷脂酰胆碱_LPC(18:4/0:0)	GP	甘油磷脂类	LPC	溶血磷脂酰胆碱	516.309	515.301	[M+H]+	C26H46NO7P	9	9	9	9	9	17909	16653	16807	14017	18983	3009.6	3236.8	3195.1	3487.6	3110.1	8581.7	10928	9073.4	6534.5	14217		7281.7	7580	9394.4	8336.7	C04230	HMDB0010389	52924047	LMGP01050040	-	88696	-	ko00564,ko05231
LIPID-P-0775	TG(8:0_14:0_18:0)	甘油三酯_TG(8:0_14:0_18:0)	GL	甘油脂类	TG	甘油三酯	712.644	694.611	[M+NH4]+	C43H82O6	9	9	9	9	9	7873.7	4549.3	5803.4	6636.3	9496.7	9	9	4120.6	9	4083.9	9	4531.4	3666.8	5386.1	4541.3		10360	9526.2	21524	10793	C00422	HMDB0072111	-	-	-	-	-	ko00561,ko01100,ko04714,ko04923,ko04931,ko04975,ko04977,ko04979
LIPID-P-0777	TG(12:0_14:0_16:0)	甘油三酯_TG(12:0_14:0_16:0)	GL	甘油脂类	TG	甘油三酯	740.677	722.642	[M+NH4]+	C45H86O6	9	9	9	9	9	82832	59896	95821	60169	87771	25840	30829	29849	23781	32726	62937	62711	53115	49773	72184		174680	190090	184530	201530	C00422	HMDB0095276	131803451	LMGL03013211	-	-	-	ko00561,ko01100,ko04714,ko04923,ko04931,ko04975,ko04977,ko04979
LIPID-P-0779	TG(12:0_15:0_16:0)	甘油三酯_TG(12:0_15:0_16:0)	GL	甘油脂类	TG	甘油三酯	754.688	736.658	[M+NH4]+	C46H88O6	9	9	9	9	9	32069	32092	22133	19464	16881	9	9	9	9	9	19105	25720	14218	24182	27674		38111	34972	50805	39469	C00422	HMDB0095418	-	LMGL03013268	-	-	-	ko00561,ko01100,ko04714,ko04923,ko04931,ko04975,ko04977,ko04979
LIPID-P-0820	TG(8:0_14:0_18:1)	甘油三酯_TG(8:0_14:0_18:1)	GL	甘油脂类	TG	甘油三酯	710.627	692.595	[M+NH4]+	C43H80O6	9	9	9	9	9	9	5723.9	9	9	9	9	9	9	9	9	9	9	4018.2	4389.4	9473.2		8989.1	15885	12427	12518	C00422	-	-	-	-	-	-	ko00561,ko01100,ko04714,ko04923,ko04931,ko04975,ko04977,ko04979
LIPID-P-0825	TG(12:0_15:0_16:1)	甘油三酯_TG(12:0_15:0_16:1)	GL	甘油脂类	TG	甘油三酯	752.674	734.642	[M+NH4]+	C46H86O6	9	9	9	9	4224.9	8848.5	9	11166	12131	15490	9	9	9	9	9	5854.9	14635	9	9	8859		7178.8	12174	7944.8	11834	C00422	-	-	LMGL03013269	-	-	-	ko00561,ko01100,ko04714,ko04923,ko04931,ko04975,ko04977,ko04979
LIPID-P-0862	TG(16:0_23:0_18:1)	甘油三酯_TG(16:0_23:0_18:1)	GL	甘油脂类	TG	甘油三酯	948.891	930.862	[M+NH4]+	C60H114O6	9	9	9	9	9	9	9	9	9	9	9	9	9	9	9	9	9	9	9	9		4940.6	7278.3	5612.1	6698.4	C00422	-	-	-	-	-	-	ko00561,ko01100,ko04714,ko04923,ko04931,ko04975,ko04977,ko04979
LIPID-P-0872	TG(18:0_20:1_22:0)	甘油三酯_TG(18:0_20:1_22:0)	GL	甘油脂类	TG	甘油三酯	990.943	972.908	[M+NH4]+	C63H120O6	9	9	9	9	9	4205.8	9	9	3883.7	3113.1	9	2732.9	9	9	2969.8	3644.3	3293.2	3570.8	9	4662.8		6452.7	5988.8	4970.4	5513.1	C00422	HMDB0044967	9545303	LMGL03011188	-	-	-	ko00561,ko01100,ko04714,ko04923,ko04931,ko04975,ko04977,ko04979
LIPID-P-0882	TG(9:0_16:0_18:2)	甘油三酯_TG(9:0_16:0_18:2)	GL	甘油脂类	TG	甘油三酯	750.658	732.627	[M+NH4]+	C46H84O6	11333	12194	17427	9	9	9	9	9	5597.5	9	9	9	9	9	5216	9963	18299	12772	16935	18661		16996	16245	11417	14268	C00422	-	-	-	-	-	-	ko00561,ko01100,ko04714,ko04923,ko04931,ko04975,ko04977,ko04979
LIPID-P-0897	TG(14:0_16:1_17:1)	甘油三酯_TG(14:0_16:1_17:1)	GL	甘油脂类	TG	甘油三酯	806.722	788.689	[M+NH4]+	C50H92O6	9	9	9	9	9	45846	42153	43830	39076	41363	11168	11485	9	16493	10609	26763	38742	37995	18637	42084		63321	61227	57779	56519	C00422	-	-	-	-	-	-	ko00561,ko01100,ko04714,ko04923,ko04931,ko04975,ko04977,ko04979
LIPID-P-0927	TG(16:0_16:1_22:1)	甘油三酯_TG(16:0_16:1_22:1)	GL	甘油脂类	TG	甘油三酯	904.833	886.799	[M+NH4]+	C57H106O6	9	9	9	9	9	5619.9	4782.9	8513.5	6873.8	5050.6	9	9	9	9	5420.9	4613.3	6801.6	4256.4	9	7381.9		14836	9458.2	16190	15271	C00422	HMDB0044064	9544289	LMGL03010325	-	-	-	ko00561,ko01100,ko04714,ko04923,ko04931,ko04975,ko04977,ko04979
LIPID-P-0937	TG(15:0_18:1_24:1)	甘油三酯_TG(15:0_18:1_24:1)	GL	甘油脂类	TG	甘油三酯	946.872	928.846	[M+NH4]+	C60H112O6	9	9	9	9	9	9	11265	9483.2	7751.3	9	9	9	3540.3	3735.3	9	9	7437.6	5493.6	4626.9	9675.8		10542	14478	8491.9	8799.6	C00422	HMDB0043234	-	-	-	-	-	ko00561,ko01100,ko04714,ko04923,ko04931,ko04975,ko04977,ko04979
LIPID-P-0939	TG(22:0_18:1_18:1)	甘油三酯_TG(22:0_18:1_18:1)	GL	甘油脂类	TG	甘油三酯	960.892	942.862	[M+NH4]+	C61H114O6	9	9	9	9	9	10653	9612.7	7809.5	7851.1	9322	6606.4	4486.3	4194.5	3429.8	4312.7	5013.5	7145.5	5736.8	4277	7990.2		10324	7944.7	11928	10692	C00422	HMDB0046485	-	-	-	-	-	ko00561,ko01100,ko04714,ko04923,ko04931,ko04975,ko04977,ko04979
LIPID-P-0944	TG(23:0_18:1_18:1)	甘油三酯_TG(23:0_18:1_18:1)	GL	甘油脂类	TG	甘油三酯	974.902	956.877	[M+NH4]+	C62H116O6	9	9	9	9	9	8279.1	6324.9	7616	5446	7072.9	2248.2	4177.5	2133.8	2761.3	4255.8	3951.3	4644	4835.8	4031.6	5002		12339	8978.6	10003	6944	C00422	-	-	-	-	-	-	ko00561,ko01100,ko04714,ko04923,ko04931,ko04975,ko04977,ko04979
LIPID-P-0955	TG(14:1_14:1_16:1)	甘油三酯_TG(14:1_14:1_16:1)	GL	甘油脂类	TG	甘油三酯	762.656	744.627	[M+NH4]+	C47H84O6	9	9	9	9	9	9167.3	9	9	11817	9873.2	9	9	9	7746.6	4417	4389	9	9	4814.6	9		32228	16848	22514	28049	C00422	HMDB0047886	-	LMGL03012816	-	-	-	ko00561,ko01100,ko04714,ko04923,ko04931,ko04975,ko04977,ko04979
LIPID-P-0956	TG(8:0_18:1_18:2)	甘油三酯_TG(8:0_18:1_18:2)	GL	甘油脂类	TG	甘油三酯	762.657	744.627	[M+NH4]+	C47H84O6	9	9	9	9	9	10442	13678	10360	14017	14257	9	9	9	7678.1	9	8071.3	14945	11027	9	12174		46989	43489	40436	44498	C00422	-	-	-	-	-	-	ko00561,ko01100,ko04714,ko04923,ko04931,ko04975,ko04977,ko04979
LIPID-P-0957	TG(10:0_16:0_18:3)	甘油三酯_TG(10:0_16:0_18:3)	GL	甘油脂类	TG	甘油三酯	762.659	744.627	[M+NH4]+	C47H84O6	9	9	9	9	9	9	8520.2	9	9	9	9	9	9	9	9	9	9	9	9	9		21885	21849	21327	42023	C00422	-	-	-	-	-	-	ko00561,ko01100,ko04714,ko04923,ko04931,ko04975,ko04977,ko04979
LIPID-P-1017	TG(18:1_18:1_24:1)	甘油三酯_TG(18:1_18:1_24:1)	GL	甘油脂类	TG	甘油三酯	986.905	968.877	[M+NH4]+	C63H116O6	9	9	9	9	9	9	9800.7	6665	6514.7	6276.1	9	2771.1	4439.8	9	4099.9	5742	5401.3	5517.7	9	7143.4		10715	7869.8	8931.5	7649.5	C00422	HMDB0049266	-	-	-	-	-	ko00561,ko01100,ko04714,ko04923,ko04931,ko04975,ko04977,ko04979
LIPID-P-1033	TG(14:0_16:1_18:3)	甘油三酯_TG(14:0_16:1_18:3)	GL	甘油脂类	TG	甘油三酯	816.708	798.674	[M+NH4]+	C51H90O6	9	9	9	9	9	160740	129160	130870	146750	178930	59006	57864	47607	63943	70552	56534	70733	83053	53969	101480		276470	274790	232180	257100	C00422	HMDB0042317	56938042	LMGL03014253	-	-	-	ko00561,ko01100,ko04714,ko04923,ko04931,ko04975,ko04977,ko04979
LIPID-P-1035	TG(15:0_16:1_18:3)	甘油三酯_TG(15:0_16:1_18:3)	GL	甘油脂类	TG	甘油三酯	830.726	812.689	[M+NH4]+	C52H92O6	9	9	9	9	9	22208	20608	26360	20999	35395	9	9113.6	8715.1	11974	13250	17780	22828	14822	12308	28774		39297	42458	36811	43990	C00422	HMDB0043207	-	LMGL03015037	-	-	-	ko00561,ko01100,ko04714,ko04923,ko04931,ko04975,ko04977,ko04979
LIPID-P-1058	TG(17:0_19:2_19:2)	甘油三酯_TG(17:0_19:2_19:2)	GL	甘油脂类	TG	甘油三酯	914.816	896.783	[M+NH4]+	C58H104O6	9	9	9	9	9	73390	75869	64419	62191	74608	11440	9	17603	9	23121	44101	75181	58894	46878	85759		125520	99103	110810	108860	C00422	-	-	-	-	-	-	ko00561,ko01100,ko04714,ko04923,ko04931,ko04975,ko04977,ko04979
LIPID-P-1083	TG(14:1_16:1_18:3)	甘油三酯_TG(14:1_16:1_18:3)	GL	甘油脂类	TG	甘油三酯	814.692	796.658	[M+NH4]+	C51H88O6	9	9	9	9	9	27125	14494	29454	27597	32481	9231.7	14072	8952.1	10169	14758	14835	21531	14451	8961.6	19597		54632	68468	46320	44843	C00422	HMDB0047917	56938448	LMGL03014659	-	-	-	ko00561,ko01100,ko04714,ko04923,ko04931,ko04975,ko04977,ko04979
LIPID-P-1084	TG(12:0_18:2_18:3)	甘油三酯_TG(12:0_18:2_18:3)	GL	甘油脂类	TG	甘油三酯	814.69	796.658	[M+NH4]+	C51H88O6	9	9	9	9	9	21112	14398	12384	15700	12451	13047	6332.1	11629	12036	9	9	8886.5	7087.3	9	12343		45141	50140	38440	46343	C00422	-	-	LMGL03013482	-	-	-	ko00561,ko01100,ko04714,ko04923,ko04931,ko04975,ko04977,ko04979
LIPID-P-1091	TG(15:0_16:1_20:4)	甘油三酯_TG(15:0_16:1_20:4)	GL	甘油脂类	TG	甘油三酯	856.735	838.705	[M+NH4]+	C54H94O6	9	9	9	9	9	11996	12357	9248.7	19312	17156	9	10075	9	9	9	9	9	9	11654	19965		28626	23096	22132	21538	C00422	HMDB0043210	-	LMGL03015046	-	-	-	ko00561,ko01100,ko04714,ko04923,ko04931,ko04975,ko04977,ko04979
LIPID-P-1125	TG(16:0_18:1_24:4)	甘油三酯_TG(16:0_18:1_24:4)	GL	甘油脂类	TG	甘油三酯	954.844	936.815	[M+NH4]+	C61H108O6	9	9	9	9	9	11812	4976.9	8200.6	7080.4	10333	6324.5	7287.4	6288.3	6179.4	5822.9	9	8865.5	9	9	9		26086	22092	20338	21463	C00422	-	-	-	-	-	-	ko00561,ko01100,ko04714,ko04923,ko04931,ko04975,ko04977,ko04979
LIPID-P-1128	TG(16:0_18:2_16:4)	甘油三酯_TG(16:0_18:2_16:4)	GL	甘油脂类	TG	甘油三酯	840.707	822.674	[M+NH4]+	C53H90O6	9	9	9	9	9	22421	9	9	9	28234	9	9	9	19609	15158	11641	17883	9	9	9		63472	66026	67247	54910	C00422	-	-	-	-	-	-	ko00561,ko01100,ko04714,ko04923,ko04931,ko04975,ko04977,ko04979
LIPID-P-1132	TG(12:0_16:0_22:6)	甘油三酯_TG(12:0_16:0_22:6)	GL	甘油脂类	TG	甘油三酯	840.707	822.674	[M+NH4]+	C53H90O6	9	9	9	9	9	13475	12985	10501	7928.7	14215	7203.6	6751.7	9	9	6758.4	9	7081.4	2100.1	3810.3	9		18821	21794	15090	12134	C00422	-	-	LMGL03013346	-	-	-	ko00561,ko01100,ko04714,ko04923,ko04931,ko04975,ko04977,ko04979
LIPID-P-1134	TG(15:1_18:2_18:3)	甘油三酯_TG(15:1_18:2_18:3)	GL	甘油脂类	TG	甘油三酯	854.722	836.689	[M+NH4]+	C54H92O6	9	9	9	9	9	9	9	14167	3754.1	12909	9	9	9	9	9	9	9	9	9	9		18529	19987	12244	15412	C00422	-	-	-	-	-	-	ko00561,ko01100,ko04714,ko04923,ko04931,ko04975,ko04977,ko04979
LIPID-P-1151	TG(16:0_18:0_22:6)	甘油三酯_TG(16:0_18:0_22:6)	GL	甘油脂类	TG	甘油三酯	924.802	906.768	[M+NH4]+	C59H102O6	9	9	9	9	9	52106	52863	69961	57981	80937	28546	33087	40699	34030	43627	13844	26452	23968	16893	34771		74709	70645	83173	65633	C00422	HMDB0043939	-	LMGL03010853	-	-	-	ko00561,ko01100,ko04714,ko04923,ko04931,ko04975,ko04977,ko04979
LIPID-P-1156	TG(18:0_18:0_22:6)	甘油三酯_TG(18:0_18:0_22:6)	GL	甘油脂类	TG	甘油三酯	952.834	934.799	[M+NH4]+	C61H106O6	9	9	9	9	9	15577	14790	18811	12478	18027	6062.4	7122	8834	6050.1	7980.3	5660.2	5170.9	4788.2	5992.7	10164		21406	23555	17643	16964	C00422	-	-	-	-	-	-	ko00561,ko01100,ko04714,ko04923,ko04931,ko04975,ko04977,ko04979
LIPID-P-1161	TG(20:1_22:1_18:4)	甘油三酯_TG(20:1_22:1_18:4)	GL	甘油脂类	TG	甘油三酯	980.866	962.83	[M+NH4]+	C63H110O6	9	9	9	9	9	20611	18485	22532	14960	24335	19360	20073	21837	20550	23975	15244	17141	20745	9804.2	28083		28641	26856	25915	19577	C00422	HMDB0050560	-	-	-	-	-	ko00561,ko01100,ko04714,ko04923,ko04931,ko04975,ko04977,ko04979
LIPID-P-1163	TG(12:0_18:3_20:4)	甘油三酯_TG(12:0_18:3_20:4)	GL	甘油脂类	TG	甘油三酯	838.689	820.658	[M+NH4]+	C53H88O6	9	9	9	9	9	9	9	9	9	9	9	9	9	9	9	9	9	9	9	12535		22262	37930	26327	24429	C00422	-	-	-	-	-	-	ko00561,ko01100,ko04714,ko04923,ko04931,ko04975,ko04977,ko04979
LIPID-P-1174	TG(15:0_18:1_22:6)	甘油三酯_TG(15:0_18:1_22:6)	GL	甘油脂类	TG	甘油三酯	908.771	890.736	[M+NH4]+	C58H98O6	9	9	9	9	9	14653	9618.6	16974	14814	13548	6315.7	8678.4	9464.6	7279.1	6931.3	4705.3	4109	3155.2	4440.3	2853.3		20845	12256	15172	20780	C00422	HMDB0043248	-	-	-	-	-	ko00561,ko01100,ko04714,ko04923,ko04931,ko04975,ko04977,ko04979
LIPID-P-1197	TG(16:1_16:1_22:6)	甘油三酯_TG(16:1_16:1_22:6)	GL	甘油脂类	TG	甘油三酯	892.725	874.705	[M+NH4]+	C57H94O6	9	9	9	9	9	26722	20708	22833	23617	31388	25425	19497	14831	14772	22428	6555.7	9315.6	7599.7	9	9405.9		34591	34435	35542	41053	C00422	HMDB0048609	-	-	-	-	-	ko00561,ko01100,ko04714,ko04923,ko04931,ko04975,ko04977,ko04979
LIPID-P-1212	TG(18:2_18:3_18:4)	甘油三酯_TG(18:2_18:3_18:4)	GL	甘油脂类	TG	甘油三酯	890.726	872.689	[M+NH4]+	C57H92O6	9	9	9	9	9	16523	13678	15119	12233	20863	15170	8370.3	10967	12628	13492	8902.6	10467	14452	9264	13344		60410	53033	48185	49641	C00422	HMDB0052645	-	-	-	-	-	ko00561,ko01100,ko04714,ko04923,ko04931,ko04975,ko04977,ko04979
LIPID-P-1215	TG(16:1_18:2_22:6)	甘油三酯_TG(16:1_18:2_22:6)	GL	甘油脂类	TG	甘油三酯	918.755	900.721	[M+NH4]+	C59H96O6	9	9	9	9	9	41913	9	37465	29351	41844	26835	28222	22214	31946	35699	9	9	18176	12528	15609		58690	60797	54200	56027	C00422	HMDB0048763	-	-	-	-	-	ko00561,ko01100,ko04714,ko04923,ko04931,ko04975,ko04977,ko04979
LIPID-P-1268	MG(18:3)	单甘油酯_MG(18:3)	GL	甘油脂类	MG	单甘油酯	370.31	352.261	[M+NH4]+	C21H36O4	15905	13337	12804	13594	8294	8373.1	5979.4	6832.4	12378	11352	9637.6	12381	8993.6	12065	6939.5	9	9	9	9	9		13685	10561	19558	14540	C01885	-	-	LMGL01010006	-	-	-	ko00561,ko01100,ko04714,ko04923,ko04975,ko04977
LIPID-P-1283	Carnitine C21:0	肉碱 C21:0	FA	脂肪酰类	CAR	酰基肉碱	470.421	469.413	[M+H]+	C28H55NO4	5696.1	2549.2	3747.6	4472.9	3284.7	18560	17015	18712	16650	15476	18698	14952	16810	20230	18837	9	9	9	9	9		9919.7	8372.9	8017.1	9452.1	C02301	-	-	-	-	-	-	ko04714
LIPID-P-1421	DG(10:0_18:1)	甘油二酯_DG(10:0_18:1)	GL	甘油脂类	DG	甘油二酯	528.463	510.428	[M+NH4]+	C31H58O5	9	9	9	9	9	3851	10766	5410.2	5112.9	7688.3	2432.3	3512.8	9	9	9	5212.2	2933.4	6245.1	5783.9	7939.8		7526	13593	11211	12314	C00641	-	-	-	-	-	-	ko00561,ko00562,ko00564,ko01100,ko04070,ko04730
LIPID-P-1474	DG(18:2_18:4)	甘油二酯_DG(18:2_18:4)	GL	甘油脂类	DG	甘油二酯	630.51	612.475	[M+NH4]+	C39H64O5	9	9	9	9	9	17481	9289.7	8051.5	16034	14148	3417	11496	5026.3	9863.8	11256	11647	16086	16672	7620.1	10382		19881	18306	20388	22744	C00641	HMDB0007335	-	LMGL02010505	-	-	-	ko00561,ko00562,ko00564,ko01100,ko04070,ko04730
